# Supplementary material for: Antimicrobial resistance of commensal and extended-spectrum ß-lactamase/AmpC-producing Escherichia coli in organic meat chicken farms
Source: Poult Sci. 2026 Jan 30;105(4):106559. doi: 10.1016/j.psj.2026.106559 (PMC12925275; doi:10.1016/j.psj.2026.106559)
Supplement: Supplementary file 1 [file mmc1.xlsx]

## Sheet: Pivot_Restype
farm	All
fattening_type	All
hybrid	All
medium	MCA
Season	All
Anzahl von resistance_type	Spaltenbeschriftungen
Zeilenbeschriftungen	susceptible	1x res	2x res	3x res	4x res	5x res	6x res	Gesamtergebnis
1	103	10	4	1	5	1	5	129
2	113	23	8	2			1	147
3	109	21	4	9	2	2		147
4	113	16	4	6			2	141
5	109	13	7	2			1	132
Gesamtergebnis	547	83	27	20	7	3	9	696

## Sheet: Pivot_Restype_%
farm	All
fattening_type	All
hybrid	All
medium	MCA
Season	All
Anzahl von resistance_type	Spaltenbeschriftungen
Zeilenbeschriftungen	susceptible	1x res	2x res	3x res	4x res	5x res	6x res	Gesamtergebnis
1	0.79845	0.0775194	0.0310078	0.00775194	0.0387597	0.00775194	0.0387597	1
2	0.768707	0.156463	0.0544218	0.0136054	0	0	0.00680272	1
3	0.741497	0.142857	0.0272109	0.0612245	0.0136054	0.0136054	0	1
4	0.801418	0.113475	0.0283688	0.0425532	0	0	0.0141844	1
5	0.825758	0.0984848	0.0530303	0.0151515	0	0	0.00757576	1
Gesamtergebnis	0.78592	0.119253	0.0387931	0.0287356	0.0100575	0.00431034	0.012931	1

## Sheet: Supplements_01_dataset_ast_arg
lfd_Nr	isolate_ID	sample_ID	sample_date	Season	medium	fattening_type	hybrid	hatchery	farm	flock	sampling_time_point	Clermonttype	MLST	MLST_scheme	MLST_profile	AK_MIC	AK_R	AMP_MIC	AMP_R	AZI_MIC	AZI_R	FOT_MIC	FOT_R	TAZ_MIC	TAZ_R	CHL_MIC	CHL_R	CIP_MIC	CIP_R	COL_MIC	COL_R	GEN_MIC	GEN_R	MERO_MIC	MERO_R	NAL_MIC	NAL_R	SMX_MIC	SMX_R	TET_MIC	TET_R	TGC_MIC	TGC_R	TMP_MIC	TMP_R	resistance_profile	resistance_type	AB_treatment_bin	AMR_genes
1	23-EP00001-1	M1	2023-02-28	winter	MCA	broiler	ISA	H2	10	1	1					<=4	0	2	0	4	0	<=0,25	0	<=0,25	0	<=8	0	<=0,015	0	<=1	0	1	0	0.06	0	<=4	0	<=8	0	4	0	<=0,25	0	<=0,25	0	susceptible	susceptible	0
2	23-EP00001-2	M1	2023-02-28	winter	MCA	broiler	ISA	H2	10	1	1					8	0	4	0	8	0	<=0,25	0	0.5	0	<=8	0	<=0,015	0	<=1	0	1	0	<=0,03	0	<=4	0	<=8	0	4	0	<=0,25	0	<=0,25	0	susceptible	susceptible	0
3	23-EP00001-3	M1	2023-02-28	winter	MCA	broiler	ISA	H2	10	1	1					<=4	0	4	0	4	0	<=0,25	0	<=0,25	0	<=8	0	<=0,015	0	<=1	0	<=0,5	0	<=0,03	0	<=4	0	16	0	4	0	<=0,25	0	<=0,25	0	susceptible	susceptible	0
4	23-EP00002-1	M3	2023-03-02	spring	MCA	male layer	LB+	H4	11	1	1					<=4	0	4	0	4	0	<=0,25	0	<=0,25	0	<=8	0	<=0,015	0	<=1	0	<=0,5	0	<=0,03	0	<=4	0	<=8	0	<=2	0	<=0,25	0	<=0,25	0	susceptible	susceptible	0
5	23-EP00002-2	M3	2023-03-02	spring	MCA	male layer	LB+	H4	11	1	1					<=4	0	8	0	4	0	<=0,25	0	<=0,25	0	<=8	0	<=0,015	0	<=1	0	1	0	<=0,03	0	<=4	0	<=8	0	<=2	0	<=0,25	0	<=0,25	0	susceptible	susceptible	0
6	23-EP00002-3	M3	2023-03-02	spring	MCA	male layer	LB+	H4	11	1	1					<=4	0	2	0	8	0	<=0,25	0	<=0,25	0	<=8	0	<=0,015	0	<=1	0	<=0,5	0	<=0,03	0	<=4	0	<=8	0	<=2	0	<=0,25	0	<=0,25	0	susceptible	susceptible	0
7	23-EP00003-1	M5	2023-03-10	spring	MCA	dual-purpose	ÖTZ	H3	4	1	1					<=4	0	4	0	8	0	<=0,25	0	<=0,25	0	<=8	0	<=0,015	0	<=1	0	1	0	<=0,03	0	<=4	0	<=8	0	4	0	<=0,25	0	<=0,25	0	susceptible	susceptible	0
8	23-EP00003-2	M5	2023-03-10	spring	MCA	dual-purpose	ÖTZ	H3	4	1	1					<=4	0	4	0	8	0	<=0,25	0	<=0,25	0	<=8	0	<=0,015	0	<=1	0	1	0	<=0,03	0	<=4	0	16	0	4	0	<=0,25	0	<=0,25	0	susceptible	susceptible	0
9	23-EP00003-3	M5	2023-03-10	spring	MCA	dual-purpose	ÖTZ	H3	4	1	1					8	0	4	0	8	0	<=0,25	0	<=0,25	0	<=8	0	<=0,015	0	<=1	0	1	0	<=0,03	0	<=4	0	<=8	0	4	0	<=0,25	0	<=0,25	0	susceptible	susceptible	0
10	23-EP00004-1	M8	2023-03-10	spring	MCA	dual-purpose	ÖTZ	H3	6	1	1					<=4	0	4	0	4	0	<=0,25	0	<=0,25	0	<=8	0	<=0,015	0	<=1	0	<=0,5	0	<=0,03	0	<=4	0	<=8	0	<=2	0	<=0,25	0	<=0,25	0	susceptible	susceptible	0
11	23-EP00004-2	M8	2023-03-10	spring	MCA	dual-purpose	ÖTZ	H3	6	1	1					<=4	0	4	0	4	0	<=0,25	0	<=0,25	0	<=8	0	<=0,015	0	<=1	0	1	0	<=0,03	0	<=4	0	<=8	0	4	0	<=0,25	0	<=0,25	0	susceptible	susceptible	0
12	23-EP00004-3	M8	2023-03-10	spring	MCA	dual-purpose	ÖTZ	H3	6	1	1					<=4	0	4	0	8	0	<=0,25	0	<=0,25	0	<=8	0	<=0,015	0	<=1	0	1	0	<=0,03	0	<=4	0	<=8	0	4	0	<=0,25	0	<=0,25	0	susceptible	susceptible	0
13	23-EP00005-1	M9	2023-03-13	spring	MCA	broiler	ISA	H2	1	1	1	B1	155	ecoli_achtman_4	adk(6);fumC(4);gyrB(14);icd(16);mdh(24);purA(8);recA(14)	<=4	0	>32	1	4	0	<=0,25	0	<=0,25	0	<=8	0	0.5	1	<=1	0	1	0	<=0,03	0	8	0	<=8	0	>32	1	<=0,25	0	>16	1	AMP, CIP, TET, TMP	4x res	0	aadA1;blaTEM-1B;dfrA1;qnrS13;tet(A)
14	23-EP00005-2	M9	2023-03-13	spring	MCA	broiler	ISA	H2	1	1	1	B1	155	ecoli_achtman_4	adk(6);fumC(4);gyrB(14);icd(16);mdh(24);purA(8);recA(14)	<=4	0	>32	1	4	0	<=0,25	0	0.5	0	<=8	0	0.5	1	<=1	0	1	0	<=0,03	0	16	1	<=8	0	>32	1	<=0,25	0	>16	1	AMP, CIP, NAL, TET, TMP	4x res	0	aadA1;blaTEM-1B;dfrA1;qnrS13;tet(A)
15	23-EP00005-3	M9	2023-03-13	spring	MCA	broiler	ISA	H2	1	1	1					<=4	0	>32	1	4	0	<=0,25	0	<=0,25	0	<=8	0	0.5	1	<=1	0	<=0,5	0	<=0,03	0	16	1	<=8	0	>32	1	<=0,25	0	>16	1	AMP, CIP, NAL, TET, TMP	4x res	0
16	23-EP00006-1	ST2	2023-03-14	spring	MCA	male layer	LB+	H4	11	1	2					<=4	0	4	0	4	0	<=0,25	0	<=0,25	0	<=8	0	<=0,015	0	<=1	0	<=0,5	0	<=0,03	0	<=4	0	<=8	0	<=2	0	<=0,25	0	<=0,25	0	susceptible	susceptible	0
17	23-EP00006-2	ST2	2023-03-14	spring	MCA	male layer	LB+	H4	11	1	2					<=4	0	2	0	4	0	<=0,25	0	<=0,25	0	<=8	0	<=0,015	0	<=1	0	1	0	<=0,03	0	<=4	0	<=8	0	<=2	0	<=0,25	0	<=0,25	0	susceptible	susceptible	0
18	23-EP00006-3	ST2	2023-03-14	spring	MCA	male layer	LB+	H4	11	1	2					<=4	0	2	0	4	0	<=0,25	0	0.5	0	<=8	0	<=0,015	0	<=1	0	1	0	<=0,03	0	<=4	0	<=8	0	<=2	0	<=0,25	0	0.5	0	susceptible	susceptible	0
19	23-EP00007-1	ST3	2023-03-20	spring	MCA	dual-purpose	ÖTZ	H3	4	1	2					<=4	0	4	0	8	0	<=0,25	0	0.5	0	<=8	0	<=0,015	0	<=1	0	<=0,5	0	<=0,03	0	<=4	0	<=8	0	<=2	0	<=0,25	0	<=0,25	0	susceptible	susceptible	0
20	23-EP00007-2	ST3	2023-03-20	spring	MCA	dual-purpose	ÖTZ	H3	4	1	2					<=4	0	2	0	8	0	<=0,25	0	<=0,25	0	<=8	0	<=0,015	0	<=1	0	<=0,5	0	<=0,03	0	<=4	0	<=8	0	4	0	<=0,25	0	<=0,25	0	susceptible	susceptible	0
21	23-EP00007-3	ST3	2023-03-20	spring	MCA	dual-purpose	ÖTZ	H3	4	1	2					<=4	0	2	0	8	0	<=0,25	0	<=0,25	0	<=8	0	<=0,015	0	<=1	0	<=0,5	0	<=0,03	0	<=4	0	<=8	0	<=2	0	<=0,25	0	<=0,25	0	susceptible	susceptible	0
22	23-EP00008-1	ST4	2023-03-21	spring	MCA	dual-purpose	ÖTZ	H3	6	1	2					<=4	0	4	0	4	0	<=0,25	0	<=0,25	0	<=8	0	0.03	0	<=1	0	1	0	<=0,03	0	<=4	0	<=8	0	<=2	0	<=0,25	0	<=0,25	0	susceptible	susceptible	0
23	23-EP00008-2	ST4	2023-03-21	spring	MCA	dual-purpose	ÖTZ	H3	6	1	2					<=4	0	2	0	<=2	0	<=0,25	0	<=0,25	0	<=8	0	<=0,015	0	<=1	0	<=0,5	0	<=0,03	0	<=4	0	<=8	0	<=2	0	<=0,25	0	<=0,25	0	susceptible	susceptible	0
24	23-EP00008-3	ST4	2023-03-21	spring	MCA	dual-purpose	ÖTZ	H3	6	1	2					<=4	0	4	0	8	0	<=0,25	0	<=0,25	0	<=8	0	<=0,015	0	<=1	0	1	0	<=0,03	0	<=4	0	<=8	0	4	0	<=0,25	0	<=0,25	0	susceptible	susceptible	0
25	23-EP00009-1	ST1	2023-03-13	spring	MCA	broiler	ISA	H2	10	1	2					<=4	0	2	0	4	0	<=0,25	0	<=0,25	0	<=8	0	<=0,015	0	<=1	0	<=0,5	0	<=0,03	0	<=4	0	<=8	0	<=2	0	<=0,25	0	<=0,25	0	susceptible	susceptible	0
26	23-EP00009-2	ST1	2023-03-13	spring	MCA	broiler	ISA	H2	10	1	2					<=4	0	4	0	8	0	<=0,25	0	<=0,25	0	<=8	0	<=0,015	0	<=1	0	<=0,5	0	<=0,03	0	<=4	0	<=8	0	<=2	0	<=0,25	0	<=0,25	0	susceptible	susceptible	0
27	23-EP00009-3	ST1	2023-03-13	spring	MCA	broiler	ISA	H2	10	1	2					<=4	0	2	0	4	0	<=0,25	0	<=0,25	0	<=8	0	<=0,015	0	<=1	0	2	1	<=0,03	0	<=4	0	<=8	0	<=2	0	<=0,25	0	<=0,25	0	susceptible	susceptible	0
28	23-EP00010-1	ST5	2023-03-23	spring	MCA	broiler	ISA	H2	1	1	2					<=4	0	8	0	8	0	<=0,25	0	<=0,25	0	<=8	0	0.03	0	<=1	0	<=0,5	0	<=0,03	0	<=4	0	<=8	0	4	0	<=0,25	0	<=0,25	0	susceptible	susceptible	0
29	23-EP00010-2	ST5	2023-03-23	spring	MCA	broiler	ISA	H2	1	1	2					<=4	0	2	0	4	0	<=0,25	0	<=0,25	0	<=8	0	<=0,015	0	<=1	0	1	0	<=0,03	0	8	0	<=8	0	<=2	0	<=0,25	0	<=0,25	0	susceptible	susceptible	0
30	23-EP00010-3	ST5	2023-03-23	spring	MCA	broiler	ISA	H2	1	1	2	A	9721	ecoli_achtman_4	adk(6);fumC(23);gyrB(44);icd(11);mdh(522);purA(239);recA(7)	<=4	0	2	0	8	0	<=0,25	0	<=0,25	0	16	0	0.5	1	<=1	0	<=0,5	0	<=0,03	0	>64	1	<=8	0	4	0	<=0,25	0	<=0,25	0	CIP, NAL	1x res	0	/
31	23-EP00012-1	ST6	2023-03-30	spring	MCA	broiler	ISA	H2	10	1	3	A	5542	ecoli_achtman_4	adk(6);fumC(11);gyrB(4);icd(8);mdh(8);purA(8);recA(194)	<=4	0	4	0	8	0	<=0,25	0	0.5	0	<=8	0	<=0,015	0	<=1	0	1	0	<=0,03	0	<=4	0	<=8	0	>32	1	0.5	0	<=0,25	0	TET	1x res	0	tet(A);tet(B)
32	23-EP00012-2	ST6	2023-03-30	spring	MCA	broiler	ISA	H2	10	1	3					<=4	0	2	0	8	0	<=0,25	0	<=0,25	0	<=8	0	<=0,015	0	<=1	0	1	0	<=0,03	0	<=4	0	<=8	0	4	0	<=0,25	0	<=0,25	0	susceptible	susceptible	0
33	23-EP00012-3	ST6	2023-03-30	spring	MCA	broiler	ISA	H2	10	1	3					<=4	0	2	0	4	0	<=0,25	0	<=0,25	0	<=8	0	<=0,015	0	<=1	0	<=0,5	0	<=0,03	0	8	0	<=8	0	<=2	0	<=0,25	0	<=0,25	0	susceptible	susceptible	0
34	23-EP00014-1	ST7	2023-04-05	spring	MCA	male layer	LB+	H4	11	1	3					<=4	0	4	0	8	0	<=0,25	0	<=0,25	0	16	0	<=0,015	0	<=1	0	<=0,5	0	<=0,03	0	<=4	0	<=8	0	<=2	0	<=0,25	0	0.5	0	susceptible	susceptible	0
35	23-EP00014-2	ST7	2023-04-05	spring	MCA	male layer	LB+	H4	11	1	3					<=4	0	8	0	8	0	<=0,25	0	0.5	0	16	0	<=0,015	0	<=1	0	<=0,5	0	<=0,03	0	<=4	0	<=8	0	4	0	<=0,25	0	<=0,25	0	susceptible	susceptible	0
36	23-EP00014-3	ST7	2023-04-05	spring	MCA	male layer	LB+	H4	11	1	3					<=4	0	4	0	8	0	<=0,25	0	<=0,25	0	<=8	0	<=0,015	0	<=1	0	<=0,5	0	<=0,03	0	<=4	0	<=8	0	<=2	0	<=0,25	0	<=0,25	0	susceptible	susceptible	0
37	23-EP00015-1	M11	2023-04-05	spring	MCA	broiler	ISA	H5	3	1	1	B1	162	ecoli_achtman_4	adk(9);fumC(65);gyrB(5);icd(1);mdh(9);purA(13);recA(6)	<=4	0	>32	1	4	0	<=0,25	0	<=0,25	0	64	1	8	1	<=1	0	16	1	<=0,03	0	>64	1	>512	1	>32	1	<=0,25	0	<=0,25	0	AMP, CHL, CIP, GEN, NAL, SMX, TET	6x res	0	aadA2b;cmlA1;aadA1;sul3;aac(3)-IVa;aph(4)-Ia;tet(A);blaTEM-1B
38	23-EP00015-2	M11	2023-04-05	spring	MCA	broiler	ISA	H5	3	1	1					<=4	0	>32	1	4	0	<=0,25	0	<=0,25	0	64	1	8	1	<=1	0	16	1	<=0,03	0	>64	1	>512	1	>32	1	0.5	0	0.5	0	AMP, CHL, CIP, GEN, NAL, SMX, TET	6x res	0
39	23-EP00015-3	M11	2023-04-05	spring	MCA	broiler	ISA	H5	3	1	1					<=4	0	>32	1	4	0	<=0,25	0	<=0,25	0	64	1	8	1	<=1	0	>16	1	<=0,03	0	>64	1	>512	1	>32	1	0.5	0	0.5	0	AMP, CHL, CIP, GEN, NAL, SMX, TET	6x res	0
40	23-EP00016-1	ST8	2023-04-11	spring	MCA	dual-purpose	ÖTZ	H3	4	1	3					<=4	0	4	0	8	0	<=0,25	0	<=0,25	0	<=8	0	0.03	0	<=1	0	1	0	<=0,03	0	<=4	0	<=8	0	4	0	<=0,25	0	<=0,25	0	susceptible	susceptible	0
41	23-EP00016-2	ST8	2023-04-11	spring	MCA	dual-purpose	ÖTZ	H3	4	1	3					<=4	0	4	0	8	0	<=0,25	0	<=0,25	0	<=8	0	<=0,015	0	<=1	0	1	0	<=0,03	0	<=4	0	<=8	0	4	0	<=0,25	0	<=0,25	0	susceptible	susceptible	0
42	23-EP00016-3	ST8	2023-04-11	spring	MCA	dual-purpose	ÖTZ	H3	4	1	3					<=4	0	4	0	8	0	<=0,25	0	<=0,25	0	16	0	<=0,015	0	<=1	0	1	0	<=0,03	0	<=4	0	<=8	0	4	0	<=0,25	0	<=0,25	0	susceptible	susceptible	0
43	23-EP00018-1	ST9	2023-04-13	spring	MCA	broiler	ISA	H2	1	1	3	A	8132	ecoli_achtman_4	adk(6);fumC(754);gyrB(5);icd(1);mdh(8);purA(18);recA(2)	<=4	0	4	0	8	0	<=0,25	0	0.5	0	<=8	0	0.5	1	<=1	0	<=0,5	0	<=0,03	0	>64	1	>512	1	>32	1	0.5	0	<=0,25	0	CIP, NAL, SMX, TET	3x res	0	sul2;tet(A);tet(B)
44	23-EP00018-2	ST9	2023-04-13	spring	MCA	broiler	ISA	H2	1	1	3					<=4	0	4	0	8	0	<=0,25	0	<=0,25	0	<=8	0	<=0,015	0	<=1	0	1	0	<=0,03	0	<=4	0	<=8	0	<=2	0	<=0,25	0	<=0,25	0	susceptible	susceptible	0
45	23-EP00018-3	ST9	2023-04-13	spring	MCA	broiler	ISA	H2	1	1	3	A	10	ecoli_achtman_4	adk(10);fumC(11);gyrB(4);icd(8);mdh(8);purA(8);recA(2)	<=4	0	2	0	4	0	<=0,25	0	<=0,25	0	<=8	0	<=0,015	0	<=1	0	1	0	<=0,03	0	<=4	0	16	0	>32	1	<=0,25	0	0.5	0	TET	1x res	0	tet(B)
46	23-EP00020-1	ST10	2023-04-14	spring	MCA	dual-purpose	ÖTZ	H3	6	1	3					<=4	0	4	0	4	0	<=0,25	0	<=0,25	0	<=8	0	0.03	0	<=1	0	1	0	<=0,03	0	<=4	0	<=8	0	4	0	<=0,25	0	<=0,25	0	susceptible	susceptible	0
47	23-EP00020-2	ST10	2023-04-14	spring	MCA	dual-purpose	ÖTZ	H3	6	1	3					<=4	0	8	0	8	0	<=0,25	0	<=0,25	0	16	0	0.03	0	<=1	0	<=0,5	0	<=0,03	0	<=4	0	<=8	0	4	0	<=0,25	0	<=0,25	0	susceptible	susceptible	0
48	23-EP00020-3	ST10	2023-04-14	spring	MCA	dual-purpose	ÖTZ	H3	6	1	3					<=4	0	8	0	8	0	<=0,25	0	<=0,25	0	<=8	0	0.03	0	<=1	0	<=0,5	0	<=0,03	0	<=4	0	<=8	0	4	0	<=0,25	0	<=0,25	0	susceptible	susceptible	0
49	23-EP00022-1	ST11	2023-04-17	spring	MCA	broiler	ISA	H5	3	1	2	D	1011	ecoli_achtman_4	adk(6);fumC(4);gyrB(159);icd(44);mdh(112);purA(1);recA(17)	<=4	0	>32	1	4	0	<=0,25	0	<=0,25	0	<=8	0	8	1	<=1	0	1	0	<=0,03	0	>64	1	<=8	0	<=2	0	<=0,25	0	<=0,25	0	AMP, CIP, NAL	2x res	0	blaTEM-1B
50	23-EP00022-2	ST11	2023-04-17	spring	MCA	broiler	ISA	H5	3	1	2	B1	162	ecoli_achtman_4	adk(9);fumC(65);gyrB(5);icd(1);mdh(9);purA(13);recA(6)	<=4	0	>32	1	4	0	<=0,25	0	<=0,25	0	64	1	8	1	<=1	0	>16	1	<=0,03	0	>64	1	>512	1	>32	1	0.5	0	0.5	0	AMP, CHL, CIP, GEN, NAL, SMX, TET	6x res	0	aadA2b;cmlA1;aadA1;sul3;aac(3)-IVa;aph(4)-Ia;tet(A);blaTEM-1B
51	23-EP00022-3	ST11	2023-04-17	spring	MCA	broiler	ISA	H5	3	1	2	B1	155	ecoli_achtman_4	adk(6);fumC(4);gyrB(14);icd(16);mdh(24);purA(8);recA(14)	<=4	0	4	0	16	0	<=0,25	0	0.5	0	<=8	0	0.5	1	<=1	0	1	0	<=0,03	0	>64	1	<=8	0	4	0	<=0,25	0	<=0,25	0	CIP, NAL	1x res	0	/
52	23-EP00024-1	M13	2023-04-20	spring	MCA	male layer	LB+	H4	12	1	1					<=4	0	8	0	8	0	<=0,25	0	<=0,25	0	<=8	0	<=0,015	0	<=1	0	<=0,5	0	<=0,03	0	<=4	0	16	0	4	0	<=0,25	0	<=0,25	0	susceptible	susceptible	0
53	23-EP00024-2	M13	2023-04-20	spring	MCA	male layer	LB+	H4	12	1	1					<=4	0	4	0	<=2	0	<=0,25	0	<=0,25	0	<=8	0	<=0,015	0	<=1	0	1	0	<=0,03	0	<=4	0	<=8	0	<=2	0	<=0,25	0	<=0,25	0	susceptible	susceptible	0
54	23-EP00024-3	M13	2023-04-20	spring	MCA	male layer	LB+	H4	12	1	1	B2	569	ecoli_achtman_4	adk(13);fumC(38);gyrB(84);icd(13);mdh(17);purA(64);recA(34)	<=4	0	4	0	4	0	<=0,25	0	<=0,25	0	<=8	0	0.25	1	<=1	0	<=0,5	0	<=0,03	0	>64	1	<=8	0	<=2	0	<=0,25	0	<=0,25	0	CIP, NAL	1x res	0	/
55	23-EP00026-1	ST13	2023-05-02	spring	MCA	broiler	ISA	H2	10	1	4					<=4	0	4	0	4	0	<=0,25	0	<=0,25	0	<=8	0	<=0,015	0	<=1	0	<=0,5	0	<=0,03	0	<=4	0	<=8	0	<=2	0	<=0,25	0	<=0,25	0	susceptible	susceptible	0
56	23-EP00026-2	ST13	2023-05-02	spring	MCA	broiler	ISA	H2	10	1	4					<=4	0	2	0	8	0	<=0,25	0	<=0,25	0	<=8	0	<=0,015	0	<=1	0	1	0	<=0,03	0	<=4	0	<=8	0	<=2	0	<=0,25	0	<=0,25	0	susceptible	susceptible	0
57	23-EP00026-3	ST13	2023-05-02	spring	MCA	broiler	ISA	H2	10	1	4					<=4	0	2	0	4	0	<=0,25	0	<=0,25	0	<=8	0	0.03	0	<=1	0	2	1	<=0,03	0	<=4	0	<=8	0	<=2	0	<=0,25	0	<=0,25	0	susceptible	susceptible	0
58	23-EP00027-1	ST12	2023-05-02	spring	MCA	male layer	LB+	H4	12	1	2					<=4	0	4	0	8	0	<=0,25	0	<=0,25	0	<=8	0	<=0,015	0	<=1	0	<=0,5	0	<=0,03	0	<=4	0	<=8	0	<=2	0	<=0,25	0	<=0,25	0	susceptible	susceptible	0
59	23-EP00027-2	ST12	2023-05-02	spring	MCA	male layer	LB+	H4	12	1	2					<=4	0	2	0	4	0	<=0,25	0	<=0,25	0	<=8	0	<=0,015	0	<=1	0	<=0,5	0	<=0,03	0	<=4	0	32	0	<=2	0	<=0,25	0	0.5	0	susceptible	susceptible	0
60	23-EP00027-3	ST12	2023-05-02	spring	MCA	male layer	LB+	H4	12	1	2					<=4	0	4	0	8	0	<=0,25	0	<=0,25	0	<=8	0	<=0,015	0	<=1	0	<=0,5	0	<=0,03	0	<=4	0	<=8	0	4	0	<=0,25	0	<=0,25	0	susceptible	susceptible	0
61	23-EP00028-1	ST14	2023-05-04	spring	MCA	broiler	ISA	H5	3	1	3					<=4	0	4	0	8	0	<=0,25	0	<=0,25	0	<=8	0	<=0,015	0	<=1	0	1	0	<=0,03	0	<=4	0	<=8	0	<=2	0	<=0,25	0	<=0,25	0	susceptible	susceptible	0
62	23-EP00028-2	ST14	2023-05-04	spring	MCA	broiler	ISA	H5	3	1	3	G	117	ecoli_achtman_4	adk(20);fumC(45);gyrB(41);icd(43);mdh(5);purA(32);recA(2)	<=4	0	>32	1	8	0	<=0,25	0	<=0,25	0	<=8	0	0.25	1	<=1	0	1	0	<=0,03	0	>64	1	>512	1	<=2	0	<=0,25	0	>16	1	AMP, CIP, NAL, SMX, TMP	3x res	0	aadA1;blaTEM-1B;dfrA1;sat2;sul2
63	23-EP00028-3	ST14	2023-05-04	spring	MCA	broiler	ISA	H5	3	1	3					<=4	0	>32	1	8	0	<=0,25	0	<=0,25	0	<=8	0	0.25	1	<=1	0	1	0	<=0,03	0	>64	1	>512	1	<=2	0	<=0,25	0	>16	1	AMP, CIP, NAL, SMX, TMP	3x res	0
64	23-EP00030-1	ST15	2023-05-15	spring	MCA	dual-purpose	ÖTZ	H3	4	1	4					<=4	0	4	0	4	0	<=0,25	0	<=0,25	0	<=8	0	<=0,015	0	<=1	0	1	0	<=0,03	0	<=4	0	<=8	0	<=2	0	<=0,25	0	<=0,25	0	susceptible	susceptible	0
65	23-EP00030-2	ST15	2023-05-15	spring	MCA	dual-purpose	ÖTZ	H3	4	1	4					<=4	0	4	0	8	0	<=0,25	0	<=0,25	0	<=8	0	<=0,015	0	<=1	0	2	1	<=0,03	0	<=4	0	<=8	0	<=2	0	<=0,25	0	<=0,25	0	susceptible	susceptible	0
66	23-EP00030-3	ST15	2023-05-15	spring	MCA	dual-purpose	ÖTZ	H3	4	1	4					<=4	0	4	0	8	0	<=0,25	0	<=0,25	0	<=8	0	0.03	0	<=1	0	<=0,5	0	<=0,03	0	<=4	0	<=8	0	4	0	<=0,25	0	<=0,25	0	susceptible	susceptible	0
67	23-EP00032-1	ST16	2023-05-16	spring	MCA	male layer	LB+	H4	12	1	3	F	1485	ecoli_achtman_4	adk(92);fumC(231);gyrB(87);icd(96);mdh(70);purA(58);recA(2)	<=4	0	>32	1	<=2	0	<=0,25	0	<=0,25	0	32	1	8	1	<=1	0	1	0	<=0,03	0	>64	1	>512	1	<=2	0	<=0,25	0	>16	1	AMP, CHL, CIP, NAL, SMX, TMP	4x res	0	aadA1;aadA2b;blaCARB-2;cmlA1;dfrA16;sul3
68	23-EP00032-2	ST16	2023-05-16	spring	MCA	male layer	LB+	H4	12	1	3					<=4	0	4	0	8	0	<=0,25	0	<=0,25	0	<=8	0	<=0,015	0	<=1	0	1	0	<=0,03	0	<=4	0	<=8	0	4	0	<=0,25	0	<=0,25	0	susceptible	susceptible	0
69	23-EP00032-3	ST16	2023-05-16	spring	MCA	male layer	LB+	H4	12	1	3					<=4	0	4	0	4	0	<=0,25	0	<=0,25	0	<=8	0	<=0,015	0	<=1	0	<=0,5	0	<=0,03	0	<=4	0	<=8	0	<=2	0	<=0,25	0	<=0,25	0	susceptible	susceptible	0
70	23-EP00034-1	ST17	2023-05-17	spring	MCA	broiler	ISA	H2	10	1	5					<=4	0	4	0	8	0	<=0,25	0	<=0,25	0	<=8	0	<=0,015	0	<=1	0	1	0	<=0,03	0	<=4	0	<=8	0	<=2	0	<=0,25	0	<=0,25	0	susceptible	susceptible	0
71	23-EP00034-2	ST17	2023-05-17	spring	MCA	broiler	ISA	H2	10	1	5					8	0	4	0	4	0	<=0,25	0	0.5	0	<=8	0	<=0,015	0	<=1	0	1	0	<=0,03	0	<=4	0	<=8	0	<=2	0	<=0,25	0	<=0,25	0	susceptible	susceptible	0
72	23-EP00034-3	ST17	2023-05-17	spring	MCA	broiler	ISA	H2	10	1	5					<=4	0	4	0	8	0	<=0,25	0	0.5	0	<=8	0	<=0,015	0	<=1	0	1	0	<=0,03	0	<=4	0	<=8	0	<=2	0	<=0,25	0	<=0,25	0	susceptible	susceptible	0
73	23-EP00036-1	ST18	2023-05-19	spring	MCA	broiler	ISA	H2	1	1	4	A	10	ecoli_achtman_4	adk(10);fumC(11);gyrB(4);icd(8);mdh(8);purA(8);recA(2)	<=4	0	2	0	4	0	<=0,25	0	<=0,25	0	<=8	0	<=0,015	0	<=1	0	2	1	<=0,03	0	<=4	0	<=8	0	32	1	<=0,25	0	<=0,25	0	TET	1x res	0	tet(A)
74	23-EP00036-2	ST18	2023-05-19	spring	MCA	broiler	ISA	H2	1	1	4					<=4	0	4	0	8	0	<=0,25	0	<=0,25	0	<=8	0	<=0,015	0	<=1	0	1	0	<=0,03	0	<=4	0	<=8	0	4	0	<=0,25	0	<=0,25	0	susceptible	susceptible	0
75	23-EP00036-3	ST18	2023-05-19	spring	MCA	broiler	ISA	H2	1	1	4					<=4	0	2	0	16	0	<=0,25	0	<=0,25	0	<=8	0	<=0,015	0	<=1	0	1	0	<=0,03	0	<=4	0	<=8	0	4	0	<=0,25	0	<=0,25	0	susceptible	susceptible	0
76	23-EP00038-1	M15	2023-05-22	spring	MCA	broiler	ISA	H2	7	1	1	A	1251	ecoli_achtman_4	adk(6);fumC(27);gyrB(4);icd(10);mdh(8);purA(8);recA(6)	8	0	>32	1	16	0	<=0,25	0	<=0,25	0	16	0	0.03	0	<=1	0	1	0	0.06	0	8	0	<=8	0	4	0	<=0,25	0	0.5	0	AMP	1x res	0	blaTEM-1B
77	23-EP00038-2	M15	2023-05-22	spring	MCA	broiler	ISA	H2	7	1	1					<=4	0	4	0	8	0	<=0,25	0	<=0,25	0	<=8	0	<=0,015	0	<=1	0	1	0	<=0,03	0	<=4	0	<=8	0	<=2	0	<=0,25	0	<=0,25	0	susceptible	susceptible	0
78	23-EP00038-3	M15	2023-05-22	spring	MCA	broiler	ISA	H2	7	1	1	D	349	ecoli_achtman_4	adk(34);fumC(36);gyrB(39);icd(87);mdh(67);purA(16);recA(4)	<=4	0	4	0	4	0	<=0,25	0	<=0,25	0	<=8	0	<=0,015	0	<=1	0	<=0,5	0	<=0,03	0	<=4	0	>512	1	4	0	<=0,25	0	<=0,25	0	SMX	1x res	0	sul1
79	23-EP00039-1	ST19	2023-05-23	spring	MCA	male layer	LB+	H4	5	1	2					<=4	0	4	0	8	0	<=0,25	0	0.5	0	<=8	0	<=0,015	0	<=1	0	<=0,5	0	<=0,03	0	<=4	0	<=8	0	4	0	<=0,25	0	<=0,25	0	susceptible	susceptible	0
80	23-EP00039-2	ST19	2023-05-23	spring	MCA	male layer	LB+	H4	5	1	2					<=4	0	4	0	8	0	<=0,25	0	<=0,25	0	<=8	0	<=0,015	0	<=1	0	<=0,5	0	<=0,03	0	<=4	0	<=8	0	4	0	<=0,25	0	<=0,25	0	susceptible	susceptible	0
81	23-EP00039-3	ST19	2023-05-23	spring	MCA	male layer	LB+	H4	5	1	2					<=4	0	2	0	4	0	<=0,25	0	<=0,25	0	<=8	0	<=0,015	0	<=1	0	1	0	<=0,03	0	<=4	0	<=8	0	<=2	0	<=0,25	0	<=0,25	0	susceptible	susceptible	0
82	23-EP00040-1	M17	2023-05-25	spring	MCA	male layer	LB+	H4	13	1	1					<=4	0	8	0	8	0	<=0,25	0	<=0,25	0	<=8	0	0.03	0	<=1	0	1	0	<=0,03	0	<=4	0	<=8	0	4	0	<=0,25	0	<=0,25	0	susceptible	susceptible	0
83	23-EP00040-2	M17	2023-05-25	spring	MCA	male layer	LB+	H4	13	1	1					<=4	0	8	0	8	0	<=0,25	0	<=0,25	0	16	0	0.03	0	<=1	0	1	0	<=0,03	0	<=4	0	<=8	0	4	0	<=0,25	0	<=0,25	0	susceptible	susceptible	0
84	23-EP00040-3	M17	2023-05-25	spring	MCA	male layer	LB+	H4	13	1	1					8	0	4	0	8	0	<=0,25	0	<=0,25	0	16	0	0.03	0	<=1	0	<=0,5	0	<=0,03	0	<=4	0	<=8	0	4	0	<=0,25	0	<=0,25	0	susceptible	susceptible	0
85	23-EP00042-1	ST20	2023-05-26	spring	MCA	dual-purpose	ÖTZ	H3	6	1	4					<=4	0	4	0	8	0	<=0,25	0	<=0,25	0	<=8	0	<=0,015	0	<=1	0	<=0,5	0	<=0,03	0	<=4	0	<=8	0	<=2	0	<=0,25	0	<=0,25	0	susceptible	susceptible	0
86	23-EP00042-2	ST20	2023-05-26	spring	MCA	dual-purpose	ÖTZ	H3	6	1	4					<=4	0	4	0	8	0	<=0,25	0	0.5	0	<=8	0	<=0,015	0	<=1	0	1	0	<=0,03	0	<=4	0	<=8	0	<=2	0	<=0,25	0	<=0,25	0	susceptible	susceptible	0
87	23-EP00042-3	ST20	2023-05-26	spring	MCA	dual-purpose	ÖTZ	H3	6	1	4					<=4	0	4	0	8	0	<=0,25	0	<=0,25	0	<=8	0	<=0,015	0	<=1	0	1	0	<=0,03	0	<=4	0	<=8	0	<=2	0	<=0,25	0	<=0,25	0	susceptible	susceptible	0
88	23-EP00044-1	ST21	2023-05-31	spring	MCA	male layer	LB+	H4	11	1	4	B1	641	ecoli_achtman_4	adk(9);fumC(6);gyrB(33);icd(131);mdh(24);purA(8);recA(7)	<=4	0	4	0	4	0	<=0,25	0	<=0,25	0	<=8	0	<=0,015	0	<=1	0	<=0,5	0	<=0,03	0	<=4	0	>512	1	>32	1	0.5	0	<=0,25	0	SMX, TET	2x res	0	aadA1;catA1;sul1;tet(A)
89	23-EP00044-2	ST21	2023-05-31	spring	MCA	male layer	LB+	H4	11	1	4					<=4	0	4	0	8	0	<=0,25	0	0.5	0	<=8	0	<=0,015	0	<=1	0	<=0,5	0	<=0,03	0	<=4	0	<=8	0	<=2	0	<=0,25	0	<=0,25	0	susceptible	susceptible	0
90	23-EP00044-3	ST21	2023-05-31	spring	MCA	male layer	LB+	H4	11	1	4					8	0	2	0	4	0	<=0,25	0	<=0,25	0	<=8	0	0.03	0	<=1	0	1	0	<=0,03	0	<=4	0	<=8	0	<=2	0	<=0,25	0	0.5	0	susceptible	susceptible	0
91	23-EP00045-1	ST22	2023-06-01	summer	MCA	broiler	ISA	H2	7	1	2					<=4	0	4	0	4	0	<=0,25	0	<=0,25	0	<=8	0	<=0,015	0	<=1	0	<=0,5	0	<=0,03	0	<=4	0	<=8	0	<=2	0	<=0,25	0	<=0,25	0	susceptible	susceptible	0
92	23-EP00045-2	ST22	2023-06-01	summer	MCA	broiler	ISA	H2	7	1	2	A	8132	ecoli_achtman_4	adk(6);fumC(754);gyrB(5);icd(1);mdh(8);purA(18);recA(2)	8	0	8	0	16	0	<=0,25	0	0.5	0	16	0	0.5	1	<=1	0	1	0	<=0,03	0	>64	1	16	0	>32	1	0.5	0	0.5	0	CIP, NAL, TET	2x res	0	tet(B)
93	23-EP00045-3	ST22	2023-06-01	summer	MCA	broiler	ISA	H2	7	1	2					<=4	0	4	0	8	0	<=0,25	0	<=0,25	0	<=8	0	0.03	0	<=1	0	1	0	<=0,03	0	<=4	0	<=8	0	4	0	<=0,25	0	<=0,25	0	susceptible	susceptible	0
94	23-EP00046-1	ST23	2023-06-05	summer	MCA	broiler	ISA	H2	1	1	5					<=4	0	8	0	16	0	<=0,25	0	<=0,25	0	16	0	0.03	0	<=1	0	<=0,5	0	<=0,03	0	<=4	0	<=8	0	4	0	<=0,25	0	<=0,25	0	susceptible	susceptible	0
95	23-EP00046-2	ST23	2023-06-05	summer	MCA	broiler	ISA	H2	1	1	5					<=4	0	8	0	16	0	<=0,25	0	0.5	0	16	0	0.03	0	<=1	0	2	1	<=0,03	0	<=4	0	<=8	0	4	0	<=0,25	0	<=0,25	0	susceptible	susceptible	0
96	23-EP00046-3	ST23	2023-06-05	summer	MCA	broiler	ISA	H2	1	1	5					8	0	8	0	8	0	<=0,25	0	0.5	0	<=8	0	0.03	0	<=1	0	1	0	<=0,03	0	<=4	0	<=8	0	<=2	0	<=0,25	0	<=0,25	0	susceptible	susceptible	0
97	23-EP00048-1	ST24	2023-06-06	summer	MCA	broiler	ISA	H5	3	1	4					<=4	0	8	0	4	0	<=0,25	0	<=0,25	0	<=8	0	<=0,015	0	<=1	0	1	0	<=0,03	0	<=4	0	<=8	0	4	0	<=0,25	0	<=0,25	0	susceptible	susceptible	0
98	23-EP00048-2	ST24	2023-06-06	summer	MCA	broiler	ISA	H5	3	1	4	E	57	ecoli_achtman_4	adk(6);fumC(31);gyrB(5);icd(28);mdh(1);purA(1);recA(2)	16	1	>32	1	4	0	<=0,25	0	<=0,25	0	64	1	>8	1	<=1	0	1	0	<=0,03	0	>64	1	>512	1	>32	1	<=0,25	0	>16	1	AK, AMP, CHL, CIP, NAL, SMX, TET, TMP	6x res	0	aadA1;aadA1;aadA2b;aph(3'')-Ib;aph(6)-Id;blaTEM-1A;cmlA1;dfrA1;sat2;sul3;tet(B)
99	23-EP00048-3	ST24	2023-06-06	summer	MCA	broiler	ISA	H5	3	1	4					<=4	0	4	0	8	0	<=0,25	0	<=0,25	0	<=8	0	<=0,015	0	<=1	0	1	0	<=0,03	0	<=4	0	<=8	0	4	0	<=0,25	0	<=0,25	0	susceptible	susceptible	0
100	23-EP00050-1	ST25	2023-06-08	summer	MCA	male layer	LB+	H4	13	1	2					<=4	0	2	0	4	0	<=0,25	0	<=0,25	0	<=8	0	<=0,015	0	<=1	0	1	0	<=0,03	0	<=4	0	<=8	0	<=2	0	<=0,25	0	<=0,25	0	susceptible	susceptible	0
101	23-EP00050-2	ST25	2023-06-08	summer	MCA	male layer	LB+	H4	13	1	2	B1	994	ecoli_achtman_4	adk(137);fumC(19);gyrB(4);icd(16);mdh(9);purA(8);recA(7)	<=4	0	4	0	4	0	<=0,25	0	<=0,25	0	<=8	0	0.25	1	<=1	0	<=0,5	0	<=0,03	0	>64	1	<=8	0	<=2	0	<=0,25	0	<=0,25	0	CIP, NAL	1x res	0	/
102	23-EP00050-3	ST25	2023-06-08	summer	MCA	male layer	LB+	H4	13	1	2					<=4	0	2	0	8	0	<=0,25	0	<=0,25	0	<=8	0	0.25	1	<=1	0	<=0,5	0	<=0,03	0	>64	1	<=8	0	<=2	0	<=0,25	0	<=0,25	0	CIP, NAL	1x res	0
103	23-EP00052-1	ST26	2023-06-12	summer	MCA	male layer	LB+	H4	5	1	3					<=4	0	4	0	4	0	<=0,25	0	<=0,25	0	<=8	0	<=0,015	0	<=1	0	1	0	<=0,03	0	<=4	0	<=8	0	4	0	<=0,25	0	<=0,25	0	susceptible	susceptible	0
104	23-EP00052-2	ST26	2023-06-12	summer	MCA	male layer	LB+	H4	5	1	3					<=4	0	2	0	8	0	<=0,25	0	<=0,25	0	<=8	0	<=0,015	0	<=1	0	<=0,5	0	<=0,03	0	<=4	0	<=8	0	4	0	0.5	0	<=0,25	0	susceptible	susceptible	0
105	23-EP00052-3	ST26	2023-06-12	summer	MCA	male layer	LB+	H4	5	1	3					<=4	0	4	0	8	0	<=0,25	0	<=0,25	0	<=8	0	<=0,015	0	<=1	0	<=0,5	0	<=0,03	0	<=4	0	<=8	0	4	0	<=0,25	0	<=0,25	0	susceptible	susceptible	0
106	23-EP00053-1	M21	2023-06-08	summer	MCA	broiler	ISA	H6	2	1	1	B1	442	ecoli_achtman_4	adk(6);fumC(95);gyrB(33);icd(18);mdh(9);purA(8);recA(14)	<=4	0	>32	1	8	0	<=0,25	0	<=0,25	0	<=8	0	<=0,015	0	<=1	0	1	0	<=0,03	0	<=4	0	>512	1	<=2	0	<=0,25	0	>16	1	AMP, SMX, TMP	2x res	0	aadA1;blaTEM-1B;dfrA1;sat2;sul2
107	23-EP00053-2	M21	2023-06-08	summer	MCA	broiler	ISA	H6	2	1	1					<=4	0	>32	1	8	0	<=0,25	0	<=0,25	0	<=8	0	<=0,015	0	<=1	0	1	0	<=0,03	0	<=4	0	>512	1	<=2	0	<=0,25	0	>16	1	AMP, SMX, TMP	2x res	0
108	23-EP00053-3	M21	2023-06-08	summer	MCA	broiler	ISA	H6	2	1	1					<=4	0	8	0	8	0	<=0,25	0	<=0,25	0	<=8	0	<=0,015	0	<=1	0	1	0	<=0,03	0	<=4	0	<=8	0	4	0	<=0,25	0	<=0,25	0	susceptible	susceptible	0
109	23-EP00054-1	ST27	2023-06-13	summer	MCA	male layer	LB+	H4	11	1	5	B2	131	ecoli_achtman_4	adk(53);fumC(40);gyrB(47);icd(13);mdh(36);purA(28);recA(29)	<=4	0	>32	1	4	0	<=0,25	0	<=0,25	0	<=8	0	0.03	0	<=1	0	1	0	<=0,03	0	<=4	0	16	0	>32	1	0.5	0	<=0,25	0	AMP, TET	2x res	0	blaTEM-1C;tet(A)
110	23-EP00054-2	ST27	2023-06-13	summer	MCA	male layer	LB+	H4	11	1	5					<=4	0	8	0	8	0	<=0,25	0	<=0,25	0	<=8	0	0.03	0	<=1	0	1	0	<=0,03	0	<=4	0	<=8	0	4	0	<=0,25	0	<=0,25	0	susceptible	susceptible	0
111	23-EP00054-3	ST27	2023-06-13	summer	MCA	male layer	LB+	H4	11	1	5					<=4	0	>32	1	8	0	<=0,25	0	0.5	0	<=8	0	0.03	0	<=1	0	1	0	<=0,03	0	<=4	0	16	0	>32	1	0.5	0	<=0,25	0	AMP, TET	2x res	0
112	23-EP00056-1	ST28	2023-06-16	summer	MCA	male layer	LB+	H4	12	1	4					<=4	0	8	0	16	0	<=0,25	0	<=0,25	0	<=8	0	0.03	0	<=1	0	1	0	<=0,03	0	<=4	0	<=8	0	4	0	<=0,25	0	<=0,25	0	susceptible	susceptible	0
113	23-EP00056-2	ST28	2023-06-16	summer	MCA	male layer	LB+	H4	12	1	4					<=4	0	2	0	4	0	<=0,25	0	<=0,25	0	<=8	0	<=0,015	0	<=1	0	1	0	<=0,03	0	<=4	0	<=8	0	<=2	0	<=0,25	0	<=0,25	0	susceptible	susceptible	0
114	23-EP00056-3	ST28	2023-06-16	summer	MCA	male layer	LB+	H4	12	1	4					<=4	0	2	0	8	0	<=0,25	0	<=0,25	0	<=8	0	<=0,015	0	<=1	0	1	0	<=0,03	0	<=4	0	<=8	0	4	0	0.5	0	<=0,25	0	susceptible	susceptible	0
115	23-EP00058-1	ST29	2023-06-19	summer	MCA	broiler	ISA	H2	7	1	3					<=4	0	4	0	8	0	<=0,25	0	<=0,25	0	<=8	0	<=0,015	0	<=1	0	1	0	<=0,03	0	<=4	0	<=8	0	<=2	0	<=0,25	0	<=0,25	0	susceptible	susceptible	0
116	23-EP00058-2	ST29	2023-06-19	summer	MCA	broiler	ISA	H2	7	1	3	A	9721	ecoli_achtman_4	adk(6);fumC(23);gyrB(44);icd(11);mdh(522);purA(239);recA(7)	<=4	0	2	0	4	0	<=0,25	0	<=0,25	0	<=8	0	0.25	1	<=1	0	<=0,5	0	<=0,03	0	>64	1	16	0	<=2	0	<=0,25	0	0.5	0	CIP, NAL	1x res	0	/
117	23-EP00058-3	ST29	2023-06-19	summer	MCA	broiler	ISA	H2	7	1	3					<=4	0	4	0	4	0	<=0,25	0	<=0,25	0	<=8	0	0.03	0	<=1	0	<=0,5	0	<=0,03	0	<=4	0	<=8	0	4	0	<=0,25	0	<=0,25	0	susceptible	susceptible	0
118	23-EP00060-1	M23	2023-06-20	summer	MCA	broiler	ISA	H2	10	2	1					<=4	0	4	0	8	0	<=0,25	0	<=0,25	0	<=8	0	<=0,015	0	<=1	0	1	0	<=0,03	0	<=4	0	<=8	0	<=2	0	<=0,25	0	<=0,25	0	susceptible	susceptible	0
119	23-EP00060-2	M23	2023-06-20	summer	MCA	broiler	ISA	H2	10	2	1					<=4	0	4	0	8	0	<=0,25	0	<=0,25	0	<=8	0	0.03	0	<=1	0	<=0,5	0	<=0,03	0	<=4	0	16	0	<=2	0	0.5	0	0.5	0	susceptible	susceptible	0
120	23-EP00060-3	M23	2023-06-20	summer	MCA	broiler	ISA	H2	10	2	1					<=4	0	4	0	8	0	<=0,25	0	<=0,25	0	<=8	0	0.03	0	<=1	0	<=0,5	0	<=0,03	0	<=4	0	16	0	<=2	0	<=0,25	0	0.5	0	susceptible	susceptible	0
121	23-EP00062-1	ST30	2023-06-20	summer	MCA	broiler	ISA	H5	3	1	5					<=4	0	4	0	8	0	<=0,25	0	<=0,25	0	<=8	0	0.03	0	<=1	0	2	1	<=0,03	0	<=4	0	16	0	4	0	<=0,25	0	<=0,25	0	susceptible	susceptible	0
122	23-EP00062-2	ST30	2023-06-20	summer	MCA	broiler	ISA	H5	3	1	5	E	57	ecoli_achtman_4	adk(6);fumC(31);gyrB(5);icd(28);mdh(1);purA(1);recA(2)	16	1	>32	1	8	0	<=0,25	0	0.5	0	64	1	>8	1	<=1	0	2	1	<=0,03	0	>64	1	>512	1	>32	1	<=0,25	0	>16	1	AK, AMP, CHL, CIP, NAL, SMX, TET, TMP	6x res	0	aadA1;aadA1;aadA2b;aph(3'')-Ib;aph(6)-Id;blaTEM-1A;cmlA1;dfrA1;sat2;sul3;tet(B)
123	23-EP00062-3	ST30	2023-06-20	summer	MCA	broiler	ISA	H5	3	1	5					<=4	0	4	0	8	0	<=0,25	0	<=0,25	0	<=8	0	<=0,015	0	<=1	0	1	0	<=0,03	0	<=4	0	16	0	4	0	0.5	0	<=0,25	0	susceptible	susceptible	0
124	23-EP00064-1	ST31	2023-06-22	summer	MCA	broiler	ISA	H6	2	1	2	F	1485	ecoli_achtman_4	adk(92);fumC(231);gyrB(87);icd(96);mdh(70);purA(58);recA(2)	<=4	0	>32	1	4	0	<=0,25	0	<=0,25	0	<=8	0	8	1	<=1	0	1	0	<=0,03	0	>64	1	>512	1	<=2	0	<=0,25	0	<=0,25	0	AMP, CIP, NAL, SMX	3x res	0	aph(3'')-Ib;aph(6)-Id;blaTEM-1B;sul2
125	23-EP00064-2	ST31	2023-06-22	summer	MCA	broiler	ISA	H6	2	1	2	B1	442	ecoli_achtman_4	adk(6);fumC(95);gyrB(33);icd(18);mdh(9);purA(8);recA(14)	<=4	0	>32	1	8	0	<=0,25	0	<=0,25	0	<=8	0	<=0,015	0	<=1	0	1	0	<=0,03	0	<=4	0	>512	1	<=2	0	<=0,25	0	>16	1	AMP, SMX, TMP	2x res	0	aadA1;blaTEM-1B;dfrA1;sat2;sul2
126	23-EP00064-3	ST31	2023-06-22	summer	MCA	broiler	ISA	H6	2	1	2					<=4	0	>32	1	4	0	<=0,25	0	<=0,25	0	<=8	0	8	1	<=1	0	1	0	<=0,03	0	>64	1	>512	1	<=2	0	<=0,25	0	0.5	0	AMP, CIP, NAL, SMX	3x res	0
127	23-EP00066-1	ST32	2023-06-26	summer	MCA	male layer	LB+	H4	13	1	3					<=4	0	4	0	4	0	<=0,25	0	<=0,25	0	<=8	0	<=0,015	0	<=1	0	1	0	<=0,03	0	<=4	0	16	0	<=2	0	<=0,25	0	<=0,25	0	susceptible	susceptible	0
128	23-EP00066-2	ST32	2023-06-26	summer	MCA	male layer	LB+	H4	13	1	3					<=4	0	8	0	8	0	<=0,25	0	<=0,25	0	<=8	0	0.03	0	<=1	0	1	0	<=0,03	0	<=4	0	<=8	0	<=2	0	<=0,25	0	0.5	0	susceptible	susceptible	0
129	23-EP00066-3	ST32	2023-06-26	summer	MCA	male layer	LB+	H4	13	1	3					<=4	0	4	0	4	0	<=0,25	0	<=0,25	0	<=8	0	<=0,015	0	<=1	0	<=0,5	0	<=0,03	0	<=4	0	32	0	<=2	0	<=0,25	0	0.5	0	susceptible	susceptible	0
130	23-EP00068-1	ST33	2023-06-26	summer	MCA	dual-purpose	ÖTZ	H3	6	1	5					<=4	0	4	0	8	0	<=0,25	0	0.5	0	<=8	0	<=0,015	0	<=1	0	1	0	<=0,03	0	<=4	0	64	0	4	0	<=0,25	0	0.5	0	susceptible	susceptible	0
131	23-EP00068-2	ST33	2023-06-26	summer	MCA	dual-purpose	ÖTZ	H3	6	1	5					<=4	0	2	0	4	0	<=0,25	0	<=0,25	0	<=8	0	<=0,015	0	<=1	0	<=0,5	0	<=0,03	0	<=4	0	16	0	<=2	0	<=0,25	0	0.5	0	susceptible	susceptible	0
132	23-EP00068-3	ST33	2023-06-26	summer	MCA	dual-purpose	ÖTZ	H3	6	1	5					<=4	0	4	0	8	0	<=0,25	0	<=0,25	0	<=8	0	<=0,015	0	<=1	0	1	0	<=0,03	0	<=4	0	32	0	4	0	<=0,25	0	0.5	0	susceptible	susceptible	0
133	23-EP00069-1	ST34	2023-06-29	summer	MCA	broiler	ISA	H2	10	2	2					<=4	0	<=1	0	4	0	<=0,25	0	<=0,25	0	<=8	0	<=0,015	0	<=1	0	<=0,5	0	<=0,03	0	<=4	0	<=8	0	<=2	0	<=0,25	0	<=0,25	0	susceptible	susceptible	0
134	23-EP00069-2	ST34	2023-06-29	summer	MCA	broiler	ISA	H2	10	2	2					<=4	0	2	0	8	0	<=0,25	0	<=0,25	0	<=8	0	<=0,015	0	<=1	0	<=0,5	0	<=0,03	0	<=4	0	16	0	4	0	<=0,25	0	0.5	0	susceptible	susceptible	0
135	23-EP00069-3	ST34	2023-06-29	summer	MCA	broiler	ISA	H2	10	2	2					<=4	0	4	0	4	0	<=0,25	0	<=0,25	0	<=8	0	<=0,015	0	<=1	0	<=0,5	0	<=0,03	0	<=4	0	16	0	<=2	0	<=0,25	0	<=0,25	0	susceptible	susceptible	0
136	23-EP00070-1	M27	2023-06-28	summer	MCA	broiler	ISA	H5	3	2	1	B1	162	ecoli_achtman_4	adk(9);fumC(65);gyrB(5);icd(1);mdh(9);purA(13);recA(6)	<=4	0	>32	1	4	0	<=0,25	0	<=0,25	0	32	1	8	1	<=1	0	16	1	<=0,03	0	>64	1	>512	1	>32	1	0.5	0	0.5	0	AMP, CHL, CIP, GEN, NAL, SMX, TET	6x res	0	aadA2b;cmlA1;aadA1;sul3;aac(3)-IVa;aph(4)-Ia;tet(A);blaTEM-1B
137	23-EP00070-2	M27	2023-06-28	summer	MCA	broiler	ISA	H5	3	2	1	D	7670	ecoli_achtman_4	adk(146);fumC(942);gyrB(300);icd(155);mdh(118);purA(16);recA(107)	<=4	0	>32	1	4	0	<=0,25	0	<=0,25	0	32	1	<=0,015	0	<=1	0	16	1	<=0,03	0	<=4	0	>512	1	>32	1	<=0,25	0	<=0,25	0	AMP, CHL, GEN, SMX, TET	5x res	0	aadA2b;cmlA1;aadA1;sul3;aac(3)-IVa;aph(4)-Ia;tet(A);blaTEM-1B
138	23-EP00070-3	M27	2023-06-28	summer	MCA	broiler	ISA	H5	3	2	1					<=4	0	>32	1	8	0	<=0,25	0	<=0,25	0	64	1	8	1	<=1	0	16	1	<=0,03	0	>64	1	>512	1	>32	1	0.5	0	0.5	0	AMP, CHL, CIP, GEN, NAL, SMX, TET	6x res	0
139	23-EP00072-1	ST35	2023-07-04	summer	MCA	male layer	LB+	H4	5	1	4					<=4	0	4	0	8	0	<=0,25	0	<=0,25	0	<=8	0	<=0,015	0	<=1	0	<=0,5	0	<=0,03	0	<=4	0	16	0	4	0	<=0,25	0	<=0,25	0	susceptible	susceptible	0
140	23-EP00072-2	ST35	2023-07-04	summer	MCA	male layer	LB+	H4	5	1	4					<=4	0	2	0	8	0	<=0,25	0	<=0,25	0	<=8	0	<=0,015	0	<=1	0	1	0	<=0,03	0	<=4	0	<=8	0	<=2	0	<=0,25	0	<=0,25	0	susceptible	susceptible	0
141	23-EP00072-3	ST35	2023-07-04	summer	MCA	male layer	LB+	H4	5	1	4					<=4	0	4	0	8	0	<=0,25	0	<=0,25	0	<=8	0	<=0,015	0	<=1	0	<=0,5	0	<=0,03	0	<=4	0	<=8	0	<=2	0	<=0,25	0	<=0,25	0	susceptible	susceptible	0
142	23-EP00074-1	ST36	2023-07-05	summer	MCA	broiler	ISA	H6	2	1	3	E	17740	ecoli_achtman_4	adk(6);fumC(31);gyrB(5);icd(28);mdh(1763);purA(1);recA(2)	<=4	0	>32	1	4	0	<=0,25	0	0.5	0	<=8	0	<=0,015	0	<=1	0	1	0	<=0,03	0	<=4	0	>512	1	4	0	<=0,25	0	>16	1	AMP, SMX, TMP	2x res	0	blaTEM-1B;dfrA1;sul2
143	23-EP00074-2	ST36	2023-07-05	summer	MCA	broiler	ISA	H6	2	1	3					<=4	0	2	0	4	0	<=0,25	0	<=0,25	0	<=8	0	<=0,015	0	<=1	0	1	0	<=0,03	0	<=4	0	<=8	0	<=2	0	<=0,25	0	<=0,25	0	susceptible	susceptible	0
144	23-EP00074-3	ST36	2023-07-05	summer	MCA	broiler	ISA	H6	2	1	3					<=4	0	4	0	8	0	<=0,25	0	<=0,25	0	<=8	0	<=0,015	0	<=1	0	1	0	<=0,03	0	<=4	0	<=8	0	4	0	<=0,25	0	<=0,25	0	susceptible	susceptible	0
145	23-EP00076-1	ST37	2023-07-06	summer	MCA	dual-purpose	ÖTZ	H3	4	1	5					<=4	0	4	0	8	0	<=0,25	0	<=0,25	0	<=8	0	<=0,015	0	<=1	0	<=0,5	0	<=0,03	0	<=4	0	<=8	0	<=2	0	<=0,25	0	<=0,25	0	susceptible	susceptible	0
146	23-EP00076-2	ST37	2023-07-06	summer	MCA	dual-purpose	ÖTZ	H3	4	1	5					<=4	0	4	0	8	0	<=0,25	0	<=0,25	0	<=8	0	<=0,015	0	<=1	0	<=0,5	0	<=0,03	0	<=4	0	<=8	0	<=2	0	<=0,25	0	<=0,25	0	susceptible	susceptible	0
147	23-EP00076-3	ST37	2023-07-06	summer	MCA	dual-purpose	ÖTZ	H3	4	1	5					<=4	0	2	0	4	0	<=0,25	0	<=0,25	0	<=8	0	<=0,015	0	<=1	0	1	0	<=0,03	0	<=4	0	<=8	0	<=2	0	<=0,25	0	0.5	0	susceptible	susceptible	0
148	23-EP00077-1	M19	2023-07-03	summer	MCA	broiler	ISA	H2	1	2	1					<=4	0	4	0	8	0	<=0,25	0	<=0,25	0	<=8	0	<=0,015	0	<=1	0	1	0	<=0,03	0	8	0	<=8	0	<=2	0	<=0,25	0	<=0,25	0	susceptible	susceptible	0
149	23-EP00077-2	M19	2023-07-03	summer	MCA	broiler	ISA	H2	1	2	1					<=4	0	4	0	4	0	<=0,25	0	<=0,25	0	<=8	0	<=0,015	0	<=1	0	<=0,5	0	<=0,03	0	<=4	0	<=8	0	<=2	0	<=0,25	0	<=0,25	0	susceptible	susceptible	0
150	23-EP00077-3	M19	2023-07-03	summer	MCA	broiler	ISA	H2	1	2	1					<=4	0	4	0	4	0	<=0,25	0	<=0,25	0	<=8	0	<=0,015	0	<=1	0	<=0,5	0	<=0,03	0	<=4	0	<=8	0	<=2	0	<=0,25	0	<=0,25	0	susceptible	susceptible	0
151	23-EP00078-1	ST38	2023-07-10	summer	MCA	broiler	ISA	H5	3	2	2					<=4	0	4	0	4	0	<=0,25	0	0.5	0	<=8	0	<=0,015	0	<=1	0	<=0,5	0	<=0,03	0	<=4	0	16	0	<=2	0	<=0,25	0	0.5	0	susceptible	susceptible	0
152	23-EP00078-2	ST38	2023-07-10	summer	MCA	broiler	ISA	H5	3	2	2	A	2223	ecoli_achtman_4	adk(6);fumC(11);gyrB(5);icd(8);mdh(7);purA(8);recA(2)	<=4	0	2	0	4	0	<=0,25	0	<=0,25	0	<=8	0	0.25	1	<=1	0	1	0	<=0,03	0	16	1	<=8	0	<=2	0	<=0,25	0	<=0,25	0	CIP, NAL	1x res	0	qnrB19
153	23-EP00078-3	ST38	2023-07-10	summer	MCA	broiler	ISA	H5	3	2	2					<=4	0	4	0	8	0	<=0,25	0	<=0,25	0	<=8	0	<=0,015	0	<=1	0	1	0	<=0,03	0	<=4	0	<=8	0	<=2	0	<=0,25	0	<=0,25	0	susceptible	susceptible	0
154	23-EP00080-1	ST39	2023-07-11	summer	MCA	male layer	LB+	H4	12	1	5					8	0	2	0	4	0	<=0,25	0	<=0,25	0	<=8	0	<=0,015	0	<=1	0	1	0	<=0,03	0	<=4	0	<=8	0	<=2	0	<=0,25	0	<=0,25	0	susceptible	susceptible	0
155	23-EP00080-2	ST39	2023-07-11	summer	MCA	male layer	LB+	H4	12	1	5					<=4	0	2	0	4	0	<=0,25	0	<=0,25	0	<=8	0	<=0,015	0	<=1	0	1	0	<=0,03	0	<=4	0	<=8	0	<=2	0	<=0,25	0	<=0,25	0	susceptible	susceptible	0
156	23-EP00080-3	ST39	2023-07-11	summer	MCA	male layer	LB+	H4	12	1	5					<=4	0	2	0	4	0	<=0,25	0	<=0,25	0	<=8	0	<=0,015	0	<=1	0	1	0	<=0,03	0	<=4	0	<=8	0	<=2	0	<=0,25	0	<=0,25	0	susceptible	susceptible	0
157	23-EP00081-1	ST40	2023-07-12	summer	MCA	broiler	ISA	H2	1	2	2					<=4	0	2	0	8	0	<=0,25	0	0.5	0	<=8	0	<=0,015	0	<=1	0	1	0	<=0,03	0	<=4	0	<=8	0	<=2	0	<=0,25	0	0.5	0	susceptible	susceptible	0
158	23-EP00081-2	ST40	2023-07-12	summer	MCA	broiler	ISA	H2	1	2	2					<=4	0	2	0	8	0	<=0,25	0	<=0,25	0	<=8	0	<=0,015	0	<=1	0	<=0,5	0	<=0,03	0	<=4	0	<=8	0	<=2	0	<=0,25	0	0.5	0	susceptible	susceptible	0
159	23-EP00081-3	ST40	2023-07-12	summer	MCA	broiler	ISA	H2	1	2	2					<=4	0	2	0	8	0	<=0,25	0	<=0,25	0	<=8	0	<=0,015	0	<=1	0	1	0	<=0,03	0	<=4	0	<=8	0	<=2	0	<=0,25	0	0.5	0	susceptible	susceptible	0
160	23-EP00082-1	M29	2023-07-13	summer	MCA	male layer	LB+	H4	11	2	1					<=4	0	4	0	4	0	<=0,25	0	<=0,25	0	<=8	0	<=0,015	0	<=1	0	2	1	<=0,03	0	<=4	0	16	0	<=2	0	<=0,25	0	<=0,25	0	susceptible	susceptible	0
161	23-EP00082-2	M29	2023-07-13	summer	MCA	male layer	LB+	H4	11	2	1					<=4	0	4	0	8	0	<=0,25	0	0.5	0	<=8	0	<=0,015	0	<=1	0	1	0	<=0,03	0	<=4	0	16	0	<=2	0	<=0,25	0	0.5	0	susceptible	susceptible	0
162	23-EP00082-3	M29	2023-07-13	summer	MCA	male layer	LB+	H4	11	2	1					<=4	0	4	0	8	0	<=0,25	0	<=0,25	0	<=8	0	<=0,015	0	<=1	0	<=0,5	0	<=0,03	0	<=4	0	<=8	0	<=2	0	<=0,25	0	0.5	0	susceptible	susceptible	0
163	23-EP00083-1	M31	2023-07-14	summer	MCA	dual-purpose	ÖTZ	H3	4	2	1					<=4	0	4	0	4	0	<=0,25	0	<=0,25	0	<=8	0	<=0,015	0	<=1	0	<=0,5	0	<=0,03	0	<=4	0	32	0	<=2	0	<=0,25	0	<=0,25	0	susceptible	susceptible	0
164	23-EP00083-2	M31	2023-07-14	summer	MCA	dual-purpose	ÖTZ	H3	4	2	1					8	0	4	0	4	0	<=0,25	0	<=0,25	0	<=8	0	<=0,015	0	<=1	0	1	0	<=0,03	0	<=4	0	64	0	<=2	0	<=0,25	0	<=0,25	0	susceptible	susceptible	0
165	23-EP00083-3	M31	2023-07-14	summer	MCA	dual-purpose	ÖTZ	H3	4	2	1					<=4	0	4	0	4	0	<=0,25	0	0.5	0	<=8	0	<=0,015	0	<=1	0	<=0,5	0	<=0,03	0	<=4	0	64	0	<=2	0	<=0,25	0	0.5	0	susceptible	susceptible	0
166	23-EP00084-1	ST41	2023-07-20	summer	MCA	broiler	ISA	H2	10	2	3					<=4	0	4	0	4	0	<=0,25	0	0.5	0	<=8	0	<=0,015	0	<=1	0	1	0	<=0,03	0	<=4	0	<=8	0	<=2	0	<=0,25	0	<=0,25	0	susceptible	susceptible	0
167	23-EP00084-2	ST41	2023-07-20	summer	MCA	broiler	ISA	H2	10	2	3					<=4	0	2	0	4	0	<=0,25	0	<=0,25	0	<=8	0	<=0,015	0	<=1	0	1	0	<=0,03	0	<=4	0	<=8	0	<=2	0	<=0,25	0	<=0,25	0	susceptible	susceptible	0
168	23-EP00084-3	ST41	2023-07-20	summer	MCA	broiler	ISA	H2	10	2	3					<=4	0	4	0	8	0	<=0,25	0	<=0,25	0	<=8	0	<=0,015	0	<=1	0	1	0	<=0,03	0	<=4	0	<=8	0	<=2	0	<=0,25	0	<=0,25	0	susceptible	susceptible	0
169	23-EP00086-1	ST42	2023-07-24	summer	MCA	male layer	LB+	H4	11	2	2					<=4	0	4	0	4	0	<=0,25	0	<=0,25	0	<=8	0	<=0,015	0	<=1	0	<=0,5	0	<=0,03	0	<=4	0	16	0	4	0	<=0,25	0	<=0,25	0	susceptible	susceptible	0
170	23-EP00086-2	ST42	2023-07-24	summer	MCA	male layer	LB+	H4	11	2	2					<=4	0	4	0	4	0	<=0,25	0	<=0,25	0	<=8	0	<=0,015	0	<=1	0	1	0	<=0,03	0	<=4	0	16	0	4	0	<=0,25	0	<=0,25	0	susceptible	susceptible	0
171	23-EP00086-3	ST42	2023-07-24	summer	MCA	male layer	LB+	H4	11	2	2					<=4	0	4	0	4	0	<=0,25	0	<=0,25	0	<=8	0	<=0,015	0	<=1	0	1	0	<=0,03	0	<=4	0	16	0	4	0	<=0,25	0	<=0,25	0	susceptible	susceptible	0
172	23-EP00088-1	ST43	2023-07-25	summer	MCA	broiler	ISA	H6	2	1	4					<=4	0	4	0	4	0	<=0,25	0	<=0,25	0	<=8	0	<=0,015	0	<=1	0	<=0,5	0	<=0,03	0	<=4	0	16	0	<=2	0	<=0,25	0	<=0,25	0	susceptible	susceptible	0
173	23-EP00088-2	ST43	2023-07-25	summer	MCA	broiler	ISA	H6	2	1	4					<=4	0	4	0	4	0	<=0,25	0	<=0,25	0	<=8	0	<=0,015	0	<=1	0	1	0	<=0,03	0	<=4	0	16	0	<=2	0	<=0,25	0	<=0,25	0	susceptible	susceptible	0
174	23-EP00088-3	ST43	2023-07-25	summer	MCA	broiler	ISA	H6	2	1	4					<=4	0	8	0	8	0	<=0,25	0	<=0,25	0	<=8	0	0.03	0	<=1	0	1	0	<=0,03	0	<=4	0	16	0	4	0	<=0,25	0	<=0,25	0	susceptible	susceptible	0
175	23-EP00090-1	ST44	2023-07-26	summer	MCA	broiler	ISA	H2	7	1	4					<=4	0	4	0	16	0	<=0,25	0	0.5	0	<=8	0	0.03	0	<=1	0	2	1	<=0,03	0	<=4	0	16	0	<=2	0	<=0,25	0	<=0,25	0	susceptible	susceptible	0
176	23-EP00090-2	ST44	2023-07-26	summer	MCA	broiler	ISA	H2	7	1	4					<=4	0	4	0	8	0	<=0,25	0	<=0,25	0	<=8	0	<=0,015	0	<=1	0	1	0	<=0,03	0	<=4	0	16	0	<=2	0	<=0,25	0	<=0,25	0	susceptible	susceptible	0
177	23-EP00090-3	ST44	2023-07-26	summer	MCA	broiler	ISA	H2	7	1	4					<=4	0	4	0	8	0	<=0,25	0	<=0,25	0	<=8	0	<=0,015	0	<=1	0	1	0	<=0,03	0	<=4	0	16	0	4	0	<=0,25	0	<=0,25	0	susceptible	susceptible	0
178	23-EP00091-1	ST45	2023-07-28	summer	MCA	dual-purpose	ÖTZ	H3	4	2	2					<=4	0	4	0	4	0	<=0,25	0	<=0,25	0	<=8	0	<=0,015	0	<=1	0	1	0	<=0,03	0	<=4	0	<=8	0	<=2	0	<=0,25	0	<=0,25	0	susceptible	susceptible	0
179	23-EP00091-2	ST45	2023-07-28	summer	MCA	dual-purpose	ÖTZ	H3	4	2	2					<=4	0	2	0	8	0	<=0,25	0	<=0,25	0	<=8	0	<=0,015	0	<=1	0	1	0	<=0,03	0	<=4	0	<=8	0	<=2	0	<=0,25	0	<=0,25	0	susceptible	susceptible	0
180	23-EP00091-3	ST45	2023-07-28	summer	MCA	dual-purpose	ÖTZ	H3	4	2	2					<=4	0	4	0	4	0	<=0,25	0	<=0,25	0	<=8	0	<=0,015	0	<=1	0	2	1	<=0,03	0	<=4	0	16	0	<=2	0	<=0,25	0	<=0,25	0	susceptible	susceptible	0
181	23-EP00092-1	ST46	2023-07-31	summer	MCA	broiler	ISA	H5	3	2	3	E	57	ecoli_achtman_4	adk(6);fumC(31);gyrB(5);icd(28);mdh(1);purA(1);recA(2)	<=4	0	>32	1	4	0	<=0,25	0	0.5	0	64	1	>8	1	<=1	0	2	1	<=0,03	0	>64	1	>512	1	>32	1	<=0,25	0	>16	1	AMP, CHL, CIP, NAL, SMX, TET, TMP	5x res	0	aadA1;aadA2b;aph(3'')-Ib;aph(6)-Id;blaTEM-1A;cmlA1;dfrA1;sat2;sul3;tet(B)
182	23-EP00092-2	ST46	2023-07-31	summer	MCA	broiler	ISA	H5	3	2	3	A	43	ecoli_achtman_4	adk(24);fumC(11);gyrB(4);icd(8);mdh(8);purA(8);recA(2)	<=4	0	>32	1	8	0	<=0,25	0	<=0,25	0	>64	1	0.5	1	<=1	0	1	0	<=0,03	0	8	0	>512	1	>32	1	<=0,25	0	>16	1	AMP, CHL, CIP, SMX, TET, TMP	5x res	0	aadA1;aadA2b;blaTEM-135;cmlA1;dfrA14;floR;qnrS1;sul3;tet(A)
183	23-EP00092-3	ST46	2023-07-31	summer	MCA	broiler	ISA	H5	3	2	3	A	10	ecoli_achtman_4	adk(10);fumC(11);gyrB(4);icd(8);mdh(8);purA(8);recA(2)	<=4	0	2	0	8	0	<=0,25	0	<=0,25	0	<=8	0	0.25	1	<=1	0	<=0,5	0	<=0,03	0	>64	1	<=8	0	<=2	0	<=0,25	0	<=0,25	0	CIP, NAL	1x res	0
184	23-EP00094-1	ST47	2023-08-02	summer	MCA	broiler	ISA	H2	1	2	3					<=4	0	4	0	8	0	<=0,25	0	<=0,25	0	<=8	0	0.03	0	<=1	0	<=0,5	0	<=0,03	0	<=4	0	16	0	<=2	0	<=0,25	0	<=0,25	0	susceptible	susceptible	0
185	23-EP00094-2	ST47	2023-08-02	summer	MCA	broiler	ISA	H2	1	2	3	A	5416	ecoli_achtman_4	adk(64);fumC(153);gyrB(188);icd(83);mdh(7);purA(8);recA(6)	<=4	0	4	0	4	0	<=0,25	0	<=0,25	0	<=8	0	<=0,015	0	<=1	0	<=0,5	0	<=0,03	0	<=4	0	16	0	>32	1	<=0,25	0	0.5	0	TET	1x res	0	tet(A)
186	23-EP00094-3	ST47	2023-08-02	summer	MCA	broiler	ISA	H2	1	2	3	A	15289	ecoli_achtman_4	adk(8);fumC(7);gyrB(1);icd(8);mdh(8);purA(434);recA(6)	<=4	0	>32	1	8	0	<=0,25	0	<=0,25	0	<=8	0	0.5	1	<=1	0	2	1	<=0,03	0	32	1	512	1	<=2	0	<=0,25	0	0.5	0	AMP, CIP, NAL, SMX	3x res	0	blaTEM-135;qnrS1
187	23-EP00096-1	ST48	2023-08-03	summer	MCA	male layer	LB+	H4	13	1	4					<=4	0	2	0	8	0	<=0,25	0	<=0,25	0	<=8	0	<=0,015	0	<=1	0	<=0,5	0	<=0,03	0	<=4	0	<=8	0	<=2	0	<=0,25	0	<=0,25	0	susceptible	susceptible	0
188	23-EP00096-2	ST48	2023-08-03	summer	MCA	male layer	LB+	H4	13	1	4	A	746	ecoli_achtman_4	adk(10);fumC(7);gyrB(4);icd(8);mdh(12);purA(8);recA(2)	8	0	>32	1	8	0	<=0,25	0	0.5	0	<=8	0	0.03	0	<=1	0	1	0	<=0,03	0	<=4	0	<=8	0	4	0	<=0,25	0	<=0,25	0	AMP	1x res	0	blaTEM-1B
189	23-EP00096-3	ST48	2023-08-03	summer	MCA	male layer	LB+	H4	13	1	4					<=4	0	2	0	8	0	<=0,25	0	<=0,25	0	<=8	0	<=0,015	0	<=1	0	<=0,5	0	<=0,03	0	<=4	0	<=8	0	<=2	0	<=0,25	0	<=0,25	0	susceptible	susceptible	0
190	23-EP00098-1	M37	2023-08-03	summer	MCA	male layer	LB+	H4	13	2	1					<=4	0	4	0	8	0	<=0,25	0	<=0,25	0	<=8	0	<=0,015	0	<=1	0	1	0	<=0,03	0	<=4	0	16	0	<=2	0	<=0,25	0	<=0,25	0	susceptible	susceptible	0
191	23-EP00098-2	M37	2023-08-03	summer	MCA	male layer	LB+	H4	13	2	1					<=4	0	4	0	8	0	<=0,25	0	<=0,25	0	<=8	0	0.03	0	<=1	0	2	1	<=0,03	0	<=4	0	16	0	<=2	0	<=0,25	0	<=0,25	0	susceptible	susceptible	0
192	23-EP00098-3	M37	2023-08-03	summer	MCA	male layer	LB+	H4	13	2	1					<=4	0	4	0	8	0	<=0,25	0	<=0,25	0	<=8	0	<=0,015	0	<=1	0	2	1	<=0,03	0	<=4	0	<=8	0	<=2	0	<=0,25	0	<=0,25	0	susceptible	susceptible	0
193	23-EP00100-1	ST49	2023-08-07	summer	MCA	broiler	ISA	H6	2	1	5					<=4	0	4	0	8	0	<=0,25	0	<=0,25	0	<=8	0	<=0,015	0	<=1	0	1	0	<=0,03	0	<=4	0	16	0	<=2	0	<=0,25	0	0.5	0	susceptible	susceptible	0
194	23-EP00100-2	ST49	2023-08-07	summer	MCA	broiler	ISA	H6	2	1	5					<=4	0	4	0	8	0	<=0,25	0	<=0,25	0	<=8	0	<=0,015	0	<=1	0	<=0,5	0	<=0,03	0	<=4	0	<=8	0	<=2	0	<=0,25	0	<=0,25	0	susceptible	susceptible	0
195	23-EP00100-3	ST49	2023-08-07	summer	MCA	broiler	ISA	H6	2	1	5					<=4	0	8	0	8	0	<=0,25	0	<=0,25	0	<=8	0	0.03	0	<=1	0	1	0	<=0,03	0	<=4	0	<=8	0	<=2	0	<=0,25	0	<=0,25	0	susceptible	susceptible	0
196	23-EP00101-1	M33	2023-08-05	summer	MCA	dual-purpose	ÖTZ	H3	6	2	1					<=4	0	8	0	8	0	<=0,25	0	0.5	0	<=8	0	<=0,015	0	<=1	0	1	0	<=0,03	0	<=4	0	<=8	0	<=2	0	<=0,25	0	<=0,25	0	susceptible	susceptible	0
197	23-EP00101-2	M33	2023-08-05	summer	MCA	dual-purpose	ÖTZ	H3	6	2	1					<=4	0	4	0	8	0	<=0,25	0	<=0,25	0	<=8	0	<=0,015	0	<=1	0	1	0	<=0,03	0	<=4	0	16	0	<=2	0	<=0,25	0	<=0,25	0	susceptible	susceptible	0
198	23-EP00101-3	M33	2023-08-05	summer	MCA	dual-purpose	ÖTZ	H3	6	2	1					<=4	0	4	0	8	0	<=0,25	0	0.5	0	<=8	0	<=0,015	0	<=1	0	1	0	<=0,03	0	<=4	0	32	0	<=2	0	<=0,25	0	<=0,25	0	susceptible	susceptible	0
199	23-EP00102-1	ST50	2023-08-09	summer	MCA	male layer	LB+	H4	11	2	3	B1	155	ecoli_achtman_4	adk(6);fumC(4);gyrB(14);icd(16);mdh(24);purA(8);recA(14)	<=4	0	>32	1	8	0	<=0,25	0	<=0,25	0	<=8	0	<=0,015	0	<=1	0	1	0	<=0,03	0	<=4	0	>512	1	32	1	0.5	0	>16	1	AMP, SMX, TET, TMP	3x res	0	aadA1;aadA5;aph(3'')-Ib;aph(6)-Id;blaTEM-1B;dfrA1;dfrA17;lnu(G);sul1;sul2;tet(A)
200	23-EP00102-2	ST50	2023-08-09	summer	MCA	male layer	LB+	H4	11	2	3					<=4	0	4	0	8	0	<=0,25	0	0.5	0	<=8	0	0.03	0	<=1	0	<=0,5	0	<=0,03	0	<=4	0	<=8	0	<=2	0	<=0,25	0	<=0,25	0	susceptible	susceptible	0
201	23-EP00102-3	ST50	2023-08-09	summer	MCA	male layer	LB+	H4	11	2	3					<=4	0	4	0	8	0	<=0,25	0	<=0,25	0	<=8	0	<=0,015	0	<=1	0	2	1	<=0,03	0	<=4	0	<=8	0	<=2	0	<=0,25	0	<=0,25	0	susceptible	susceptible	0
202	23-EP00104-1	ST51	2023-08-10	summer	MCA	dual-purpose	ÖTZ	H3	4	2	3					<=4	0	4	0	8	0	<=0,25	0	<=0,25	0	<=8	0	<=0,015	0	<=1	0	<=0,5	0	<=0,03	0	<=4	0	16	0	<=2	0	<=0,25	0	<=0,25	0	susceptible	susceptible	0
203	23-EP00104-2	ST51	2023-08-10	summer	MCA	dual-purpose	ÖTZ	H3	4	2	3					<=4	0	4	0	4	0	<=0,25	0	<=0,25	0	<=8	0	<=0,015	0	<=1	0	<=0,5	0	<=0,03	0	<=4	0	<=8	0	<=2	0	<=0,25	0	<=0,25	0	susceptible	susceptible	0
204	23-EP00104-3	ST51	2023-08-10	summer	MCA	dual-purpose	ÖTZ	H3	4	2	3					<=4	0	4	0	8	0	<=0,25	0	<=0,25	0	<=8	0	<=0,015	0	<=1	0	<=0,5	0	<=0,03	0	<=4	0	<=8	0	<=2	0	<=0,25	0	<=0,25	0	susceptible	susceptible	0
205	23-EP00106-1	ST52	2023-08-15	summer	MCA	dual-purpose	ÖTZ	H3	6	2	2	A	3856	ecoli_achtman_4	adk(10);fumC(7);gyrB(5);icd(8);mdh(8);purA(8);recA(2)	8	0	4	0	8	0	<=0,25	0	<=0,25	0	<=8	0	<=0,015	0	<=1	0	1	0	<=0,03	0	<=4	0	>512	1	<=2	0	<=0,25	0	>16	1	SMX, TMP	1x res	0	aadA5;dfrA17;sul2
206	23-EP00106-2	ST52	2023-08-15	summer	MCA	dual-purpose	ÖTZ	H3	6	2	2					8	0	4	0	8	0	<=0,25	0	<=0,25	0	<=8	0	<=0,015	0	<=1	0	1	0	<=0,03	0	<=4	0	>512	1	<=2	0	<=0,25	0	>16	1	SMX, TMP	1x res	0
207	23-EP00106-3	ST52	2023-08-15	summer	MCA	dual-purpose	ÖTZ	H3	6	2	2					8	0	4	0	8	0	<=0,25	0	0.5	0	<=8	0	<=0,015	0	<=1	0	1	0	<=0,03	0	<=4	0	>512	1	<=2	0	<=0,25	0	>16	1	SMX, TMP	1x res	0
208	23-EP00108-1	ST53	2023-08-17	summer	MCA	broiler	ISA	H5	3	2	4					<=4	0	8	0	8	0	<=0,25	0	0.5	0	<=8	0	0.03	0	<=1	0	2	1	<=0,03	0	<=4	0	<=8	0	<=2	0	<=0,25	0	<=0,25	0	susceptible	susceptible	0
209	23-EP00108-2	ST53	2023-08-17	summer	MCA	broiler	ISA	H5	3	2	4	B1	17739	ecoli_achtman_4	adk(2107);fumC(6);gyrB(33);icd(131);mdh(24);purA(8);recA(7)	8	0	4	0	8	0	<=0,25	0	<=0,25	0	64	1	0.03	0	<=1	0	<=0,5	0	<=0,03	0	<=4	0	>512	1	>32	1	0.5	0	0.5	0	CHL, SMX, TET	3x res	0	aadA1;aadA2b;cmlA1;sul3;tet(A)
210	23-EP00108-3	ST53	2023-08-17	summer	MCA	broiler	ISA	H5	3	2	4	A	2040	ecoli_achtman_4	adk(6);fumC(29);gyrB(22);icd(18);mdh(11);purA(8);recA(41)	<=4	0	8	0	8	0	<=0,25	0	0.5	0	<=8	0	<=0,015	0	<=1	0	2	1	<=0,03	0	<=4	0	<=8	0	>32	1	0.5	0	<=0,25	0	TET	1x res	0	tet(A)
211	23-EP00109-1	ST54	2023-08-19	summer	MCA	male layer	LB+	H4	13	2	2					<=4	0	4	0	8	0	<=0,25	0	0.5	0	<=8	0	<=0,015	0	<=1	0	1	0	<=0,03	0	<=4	0	<=8	0	<=2	0	<=0,25	0	<=0,25	0	susceptible	susceptible	0
212	23-EP00109-2	ST54	2023-08-19	summer	MCA	male layer	LB+	H4	13	2	2					<=4	0	2	0	8	0	<=0,25	0	<=0,25	0	<=8	0	<=0,015	0	<=1	0	<=0,5	0	<=0,03	0	<=4	0	<=8	0	<=2	0	<=0,25	0	<=0,25	0	susceptible	susceptible	0
213	23-EP00109-3	ST54	2023-08-19	summer	MCA	male layer	LB+	H4	13	2	2					<=4	0	2	0	<=2	0	<=0,25	0	0.5	0	<=8	0	<=0,015	0	<=1	0	1	0	<=0,03	0	<=4	0	<=8	0	<=2	0	<=0,25	0	<=0,25	0	susceptible	susceptible	0
214	23-EP00110-1	ST55	2023-08-21	summer	MCA	broiler	ISA	H2	10	2	4	A	8132	ecoli_achtman_4	adk(6);fumC(754);gyrB(5);icd(1);mdh(8);purA(18);recA(2)	<=4	0	4	0	16	0	<=0,25	0	0.5	0	16	0	0.5	1	<=1	0	1	0	<=0,03	0	>64	1	>512	1	>32	1	0.5	0	<=0,25	0	CIP, NAL, SMX, TET	3x res	1	sul2;tet(A)
215	23-EP00110-2	ST55	2023-08-21	summer	MCA	broiler	ISA	H2	10	2	4					<=4	0	2	0	8	0	<=0,25	0	<=0,25	0	<=8	0	<=0,015	0	<=1	0	1	0	<=0,03	0	<=4	0	16	0	<=2	0	<=0,25	0	0.5	0	susceptible	susceptible	1
216	23-EP00110-3	ST55	2023-08-21	summer	MCA	broiler	ISA	H2	10	2	4	A	3896	ecoli_achtman_4	adk(10);fumC(7);gyrB(5);icd(8);mdh(8);purA(2);recA(2)	<=4	0	4	0	8	0	<=0,25	0	<=0,25	0	<=8	0	0.5	1	<=1	0	1	0	<=0,03	0	16	1	<=8	0	<=2	0	<=0,25	0	0.5	0	CIP, NAL	1x res	1	qnrB7
217	23-EP00112-1	ST56	2023-08-22	summer	MCA	male layer	LB+	H4	5	1	5	A	540	ecoli_achtman_4	adk(6);fumC(7);gyrB(57);icd(1);mdh(8);purA(8);recA(2)	<=4	0	8	0	8	0	<=0,25	0	0.5	0	<=8	0	0.5	1	<=1	0	1	0	<=0,03	0	16	1	64	0	<=2	0	<=0,25	0	0.5	0	CIP, NAL	1x res	0	qnrS1
218	23-EP00112-2	ST56	2023-08-22	summer	MCA	male layer	LB+	H4	5	1	5	B1	155	ecoli_achtman_4	adk(6);fumC(4);gyrB(14);icd(16);mdh(24);purA(8);recA(14)	<=4	0	>32	1	32	1	<=0,25	0	<=0,25	0	<=8	0	<=0,015	0	<=1	0	1	0	<=0,03	0	<=4	0	32	0	<=2	0	<=0,25	0	<=0,25	0	AMP, AZI	2x res	0	blaTEM-1B;mph(A)
219	23-EP00112-3	ST56	2023-08-22	summer	MCA	male layer	LB+	H4	5	1	5					<=4	0	2	0	8	0	<=0,25	0	<=0,25	0	<=8	0	0.03	0	<=1	0	<=0,5	0	<=0,03	0	<=4	0	<=8	0	<=2	0	<=0,25	0	<=0,25	0	susceptible	susceptible	0
220	23-EP00114-1	M39	2023-08-28	summer	MCA	broiler	ISA	H2	7	2	1	G	657	ecoli_achtman_4	adk(20);fumC(45);gyrB(41);icd(43);mdh(5);purA(50);recA(46)	8	0	>32	1	8	0	<=0,25	0	<=0,25	0	<=8	0	0.25	1	<=1	0	2	1	<=0,03	0	8	0	<=8	0	<=2	0	<=0,25	0	<=0,25	0	AMP, CIP	2x res	0	blaTEM-32;qnrS1
221	23-EP00114-2	M39	2023-08-28	summer	MCA	broiler	ISA	H2	7	2	1					<=4	0	2	0	8	0	<=0,25	0	0.5	0	<=8	0	<=0,015	0	<=1	0	1	0	<=0,03	0	<=4	0	<=8	0	<=2	0	<=0,25	0	<=0,25	0	susceptible	susceptible	0
222	23-EP00114-3	M39	2023-08-28	summer	MCA	broiler	ISA	H2	7	2	1					<=4	0	2	0	8	0	<=0,25	0	<=0,25	0	<=8	0	<=0,015	0	<=1	0	2	1	<=0,03	0	<=4	0	<=8	0	<=2	0	<=0,25	0	<=0,25	0	susceptible	susceptible	0
223	23-EP00115-1	M35	2023-08-31	summer	MCA	broiler	ISA	H6	2	2	1					<=4	0	4	0	4	0	<=0,25	0	<=0,25	0	<=8	0	<=0,015	0	<=1	0	<=0,5	0	<=0,03	0	<=4	0	<=8	0	<=2	0	<=0,25	0	<=0,25	0	susceptible	susceptible	0
224	23-EP00115-2	M35	2023-08-31	summer	MCA	broiler	ISA	H6	2	2	1					<=4	0	4	0	8	0	<=0,25	0	<=0,25	0	<=8	0	<=0,015	0	<=1	0	<=0,5	0	<=0,03	0	<=4	0	<=8	0	<=2	0	<=0,25	0	<=0,25	0	susceptible	susceptible	0
225	23-EP00115-3	M35	2023-08-31	summer	MCA	broiler	ISA	H6	2	2	1	B1	2165	ecoli_achtman_4	adk(6);fumC(23);gyrB(3);icd(16);mdh(9);purA(7);recA(7)	<=4	0	4	0	8	0	<=0,25	0	<=0,25	0	<=8	0	0.03	0	<=1	0	1	0	<=0,03	0	<=4	0	>512	1	<=2	0	<=0,25	0	<=0,25	0	SMX	1x res	0	sul2;tet(A)
226	23-EP00116-1	ST57	2023-08-30	summer	MCA	male layer	LB+	H4	13	2	3					<=4	0	8	0	8	0	<=0,25	0	<=0,25	0	<=8	0	0.03	0	<=1	0	<=0,5	0	<=0,03	0	<=4	0	32	0	4	0	<=0,25	0	0.5	0	susceptible	susceptible	0
227	23-EP00116-2	ST57	2023-08-30	summer	MCA	male layer	LB+	H4	13	2	3					<=4	0	4	0	8	0	<=0,25	0	<=0,25	0	<=8	0	<=0,015	0	<=1	0	1	0	<=0,03	0	<=4	0	<=8	0	<=2	0	<=0,25	0	0.5	0	susceptible	susceptible	0
228	23-EP00116-3	ST57	2023-08-30	summer	MCA	male layer	LB+	H4	13	2	3					<=4	0	4	0	8	0	<=0,25	0	<=0,25	0	<=8	0	<=0,015	0	<=1	0	1	0	<=0,03	0	<=4	0	<=8	0	<=2	0	<=0,25	0	<=0,25	0	susceptible	susceptible	0
229	23-EP00118-1	ST58	2023-08-31	summer	MCA	broiler	ISA	H2	1	2	4					<=4	0	4	0	4	0	<=0,25	0	<=0,25	0	<=8	0	<=0,015	0	<=1	0	<=0,5	0	<=0,03	0	<=4	0	<=8	0	<=2	0	<=0,25	0	0.5	0	susceptible	susceptible	0
230	23-EP00118-2	ST58	2023-08-31	summer	MCA	broiler	ISA	H2	1	2	4					<=4	0	2	0	8	0	<=0,25	0	<=0,25	0	<=8	0	<=0,015	0	<=1	0	<=0,5	0	<=0,03	0	<=4	0	16	0	<=2	0	<=0,25	0	<=0,25	0	susceptible	susceptible	0
231	23-EP00118-3	ST58	2023-08-31	summer	MCA	broiler	ISA	H2	1	2	4					<=4	0	4	0	8	0	<=0,25	0	<=0,25	0	16	0	0.03	0	<=1	0	1	0	<=0,03	0	<=4	0	16	0	<=2	0	<=0,25	0	0.5	0	susceptible	susceptible	0
232	23-EP00120-1	ST59	2023-09-05	autumn	MCA	dual-purpose	ÖTZ	H3	6	2	3					<=4	0	4	0	8	0	<=0,25	0	<=0,25	0	<=8	0	<=0,015	0	<=1	0	1	0	<=0,03	0	<=4	0	16	0	<=2	0	<=0,25	0	0.5	0	susceptible	susceptible	0
233	23-EP00120-2	ST59	2023-09-05	autumn	MCA	dual-purpose	ÖTZ	H3	6	2	3					<=4	0	4	0	8	0	<=0,25	0	<=0,25	0	<=8	0	<=0,015	0	<=1	0	1	0	<=0,03	0	<=4	0	16	0	<=2	0	<=0,25	0	0.5	0	susceptible	susceptible	0
234	23-EP00120-3	ST59	2023-09-05	autumn	MCA	dual-purpose	ÖTZ	H3	6	2	3					<=4	0	2	0	4	0	<=0,25	0	<=0,25	0	<=8	0	<=0,015	0	<=1	0	2	1	<=0,03	0	<=4	0	<=8	0	<=2	0	<=0,25	0	0.5	0	susceptible	susceptible	0
235	23-EP00122-1	ST60	2023-09-07	autumn	MCA	broiler	ISA	H2	7	2	2					<=4	0	4	0	4	0	<=0,25	0	<=0,25	0	<=8	0	<=0,015	0	<=1	0	<=0,5	0	<=0,03	0	<=4	0	<=8	0	<=2	0	<=0,25	0	<=0,25	0	susceptible	susceptible	0
236	23-EP00122-2	ST60	2023-09-07	autumn	MCA	broiler	ISA	H2	7	2	2					<=4	0	2	0	4	0	<=0,25	0	<=0,25	0	<=8	0	<=0,015	0	<=1	0	1	0	<=0,03	0	<=4	0	<=8	0	<=2	0	<=0,25	0	<=0,25	0	susceptible	susceptible	0
237	23-EP00122-3	ST60	2023-09-07	autumn	MCA	broiler	ISA	H2	7	2	2					8	0	2	0	4	0	<=0,25	0	<=0,25	0	<=8	0	<=0,015	0	<=1	0	1	0	<=0,03	0	<=4	0	16	0	<=2	0	<=0,25	0	<=0,25	0	susceptible	susceptible	0
238	23-EP00124-1	ST61	2023-09-07	autumn	MCA	broiler	ISA	H2	10	2	5					<=4	0	4	0	8	0	<=0,25	0	<=0,25	0	<=8	0	0.03	0	<=1	0	1	0	<=0,03	0	<=4	0	<=8	0	<=2	0	<=0,25	0	0.5	0	susceptible	susceptible	0
239	23-EP00124-2	ST61	2023-09-07	autumn	MCA	broiler	ISA	H2	10	2	5					<=4	0	4	0	8	0	<=0,25	0	<=0,25	0	<=8	0	0.03	0	<=1	0	1	0	<=0,03	0	<=4	0	<=8	0	<=2	0	<=0,25	0	0.5	0	susceptible	susceptible	0
240	23-EP00124-3	ST61	2023-09-07	autumn	MCA	broiler	ISA	H2	10	2	5	A	746	ecoli_achtman_4	adk(10);fumC(7);gyrB(4);icd(8);mdh(12);purA(8);recA(2)	<=4	0	4	0	4	0	<=0,25	0	<=0,25	0	32	1	0.03	0	<=1	0	1	0	<=0,03	0	<=4	0	>512	1	<=2	0	<=0,25	0	<=0,25	0	CHL, SMX	2x res	0	aadA1;aadA2b;cmlA1;sul3
241	23-EP00125-1	M43	2023-09-11	autumn	MCA	broiler	ISA	H2	10	3	1					<=4	0	4	0	8	0	<=0,25	0	<=0,25	0	<=8	0	<=0,015	0	<=1	0	<=0,5	0	<=0,03	0	<=4	0	<=8	0	<=2	0	<=0,25	0	<=0,25	0	susceptible	susceptible	0
242	23-EP00125-2	M43	2023-09-11	autumn	MCA	broiler	ISA	H2	10	3	1					<=4	0	8	0	8	0	<=0,25	0	<=0,25	0	<=8	0	<=0,015	0	<=1	0	<=0,5	0	<=0,03	0	<=4	0	<=8	0	<=2	0	<=0,25	0	<=0,25	0	susceptible	susceptible	0
243	23-EP00125-3	M43	2023-09-11	autumn	MCA	broiler	ISA	H2	10	3	1					8	0	8	0	8	0	<=0,25	0	<=0,25	0	<=8	0	0.03	0	<=1	0	1	0	<=0,03	0	<=4	0	<=8	0	<=2	0	<=0,25	0	<=0,25	0	susceptible	susceptible	0
244	23-EP00126-1	ST62	2023-09-13	autumn	MCA	broiler	ISA	H6	2	2	2					<=4	0	4	0	8	0	<=0,25	0	<=0,25	0	<=8	0	0.03	0	<=1	0	1	0	<=0,03	0	<=4	0	<=8	0	<=2	0	<=0,25	0	<=0,25	0	susceptible	susceptible	0
245	23-EP00126-2	ST62	2023-09-13	autumn	MCA	broiler	ISA	H6	2	2	2	A	3107	ecoli_achtman_4	adk(10);fumC(11);gyrB(5);icd(8);mdh(7);purA(219);recA(2)	<=4	0	4	0	8	0	<=0,25	0	<=0,25	0	<=8	0	<=0,015	0	<=1	0	1	0	<=0,03	0	<=4	0	<=8	0	>32	1	<=0,25	0	<=0,25	0	TET	1x res	0	tet(B)
246	23-EP00126-3	ST62	2023-09-13	autumn	MCA	broiler	ISA	H6	2	2	2					<=4	0	4	0	4	0	<=0,25	0	<=0,25	0	<=8	0	<=0,015	0	<=1	0	<=0,5	0	<=0,03	0	<=4	0	<=8	0	<=2	0	<=0,25	0	<=0,25	0	susceptible	susceptible	0
247	23-EP00128-1	ST63	2023-09-12	autumn	MCA	dual-purpose	ÖTZ	H3	4	2	4					<=4	0	4	0	4	0	<=0,25	0	0.5	0	<=8	0	0.03	0	<=1	0	2	1	<=0,03	0	<=4	0	<=8	0	<=2	0	<=0,25	0	<=0,25	0	susceptible	susceptible	0
248	23-EP00128-2	ST63	2023-09-12	autumn	MCA	dual-purpose	ÖTZ	H3	4	2	4					<=4	0	4	0	8	0	<=0,25	0	<=0,25	0	<=8	0	<=0,015	0	<=1	0	1	0	<=0,03	0	<=4	0	<=8	0	<=2	0	0.5	0	<=0,25	0	susceptible	susceptible	0
249	23-EP00128-3	ST63	2023-09-12	autumn	MCA	dual-purpose	ÖTZ	H3	4	2	4					8	0	4	0	4	0	<=0,25	0	<=0,25	0	<=8	0	<=0,015	0	<=1	0	<=0,5	0	<=0,03	0	<=4	0	<=8	0	4	0	<=0,25	0	<=0,25	0	susceptible	susceptible	0
250	23-EP00130-1	ST64	2023-09-13	autumn	MCA	male layer	LB+	H4	13	1	5					<=4	0	4	0	4	0	<=0,25	0	<=0,25	0	<=8	0	0.03	0	<=1	0	1	0	<=0,03	0	<=4	0	<=8	0	<=2	0	<=0,25	0	<=0,25	0	susceptible	susceptible	0
251	23-EP00130-2	ST64	2023-09-13	autumn	MCA	male layer	LB+	H4	13	1	5	A	10	ecoli_achtman_4	adk(10);fumC(11);gyrB(4);icd(8);mdh(8);purA(8);recA(2)	<=4	0	4	0	8	0	<=0,25	0	<=0,25	0	<=8	0	0.25	1	<=1	0	<=0,5	0	<=0,03	0	>64	1	<=8	0	<=2	0	<=0,25	0	<=0,25	0	CIP, NAL	1x res	0	/
252	23-EP00130-3	ST64	2023-09-13	autumn	MCA	male layer	LB+	H4	13	1	5					<=4	0	4	0	8	0	<=0,25	0	<=0,25	0	16	0	<=0,015	0	<=1	0	1	0	<=0,03	0	<=4	0	<=8	0	<=2	0	<=0,25	0	<=0,25	0	susceptible	susceptible	0
253	23-EP00132-1	ST65	2023-09-14	autumn	MCA	broiler	ISA	H5	3	2	5					<=4	0	4	0	4	0	<=0,25	0	<=0,25	0	<=8	0	<=0,015	0	<=1	0	1	0	<=0,03	0	<=4	0	<=8	0	<=2	0	<=0,25	0	<=0,25	0	susceptible	susceptible	0
254	23-EP00132-2	ST65	2023-09-14	autumn	MCA	broiler	ISA	H5	3	2	5					8	0	4	0	4	0	<=0,25	0	<=0,25	0	<=8	0	<=0,015	0	<=1	0	1	0	<=0,03	0	<=4	0	<=8	0	<=2	0	<=0,25	0	<=0,25	0	susceptible	susceptible	0
255	23-EP00132-3	ST65	2023-09-14	autumn	MCA	broiler	ISA	H5	3	2	5					<=4	0	4	0	8	0	<=0,25	0	<=0,25	0	<=8	0	<=0,015	0	<=1	0	1	0	<=0,03	0	<=4	0	<=8	0	<=2	0	<=0,25	0	<=0,25	0	susceptible	susceptible	0
256	23-EP00133-1	M45	2023-09-20	autumn	MCA	broiler	ISA	H5	3	3	1	A	2973	ecoli_achtman_4	adk(6);fumC(95);gyrB(158);icd(56);mdh(11);purA(8);recA(41)	<=4	0	>32	1	4	0	<=0,25	0	<=0,25	0	<=8	0	<=0,015	0	<=1	0	1	0	<=0,03	0	<=4	0	<=8	0	<=2	0	<=0,25	0	<=0,25	0	AMP	1x res	0	blaTEM-1B
257	23-EP00133-2	M45	2023-09-20	autumn	MCA	broiler	ISA	H5	3	3	1	C	88	ecoli_achtman_4	adk(6);fumC(4);gyrB(12);icd(1);mdh(20);purA(12);recA(7)	<=4	0	>32	1	4	0	<=0,25	0	<=0,25	0	<=8	0	0.25	1	<=1	0	<=0,5	0	<=0,03	0	8	0	<=8	0	>32	1	<=0,25	0	<=0,25	0	AMP, CIP, TET	3x res	0	blaTEM-1B;qnrS1;tet(A)
258	23-EP00133-3	M45	2023-09-20	autumn	MCA	broiler	ISA	H5	3	3	1					<=4	0	>32	1	4	0	<=0,25	0	<=0,25	0	<=8	0	<=0,015	0	<=1	0	1	0	<=0,03	0	<=4	0	<=8	0	<=2	0	<=0,25	0	<=0,25	0	AMP	1x res	0
259	23-EP00134-1	ST66	2023-09-21	autumn	MCA	broiler	ISA	H2	10	3	2					<=4	0	2	0	4	0	<=0,25	0	<=0,25	0	<=8	0	0.03	0	<=1	0	<=0,5	0	<=0,03	0	<=4	0	<=8	0	<=2	0	<=0,25	0	<=0,25	0	susceptible	susceptible	0
260	23-EP00134-2	ST66	2023-09-21	autumn	MCA	broiler	ISA	H2	10	3	2					<=4	0	4	0	4	0	<=0,25	0	<=0,25	0	<=8	0	<=0,015	0	<=1	0	<=0,5	0	<=0,03	0	<=4	0	<=8	0	<=2	0	<=0,25	0	<=0,25	0	susceptible	susceptible	0
261	23-EP00134-3	ST66	2023-09-21	autumn	MCA	broiler	ISA	H2	10	3	2					<=4	0	4	0	8	0	<=0,25	0	<=0,25	0	<=8	0	0.03	0	<=1	0	<=0,5	0	<=0,03	0	<=4	0	<=8	0	<=2	0	<=0,25	0	<=0,25	0	susceptible	susceptible	0
262	23-EP00136-1	ST67	2023-09-25	autumn	MCA	broiler	ISA	H6	2	2	3					<=4	0	4	0	4	0	<=0,25	0	<=0,25	0	<=8	0	<=0,015	0	<=1	0	<=0,5	0	<=0,03	0	<=4	0	<=8	0	<=2	0	<=0,25	0	<=0,25	0	susceptible	susceptible	0
263	23-EP00136-2	ST67	2023-09-25	autumn	MCA	broiler	ISA	H6	2	2	3	A	665	ecoli_achtman_4	adk(122);fumC(11);gyrB(125);icd(12);mdh(96);purA(8);recA(2)	<=4	0	4	0	8	0	<=0,25	0	<=0,25	0	<=8	0	1	1	<=1	0	<=0,5	0	<=0,03	0	>64	1	16	0	<=2	0	<=0,25	0	0.5	0	CIP, NAL	1x res	0	/
264	23-EP00136-3	ST67	2023-09-25	autumn	MCA	broiler	ISA	H6	2	2	3					<=4	0	2	0	4	0	<=0,25	0	<=0,25	0	<=8	0	<=0,015	0	<=1	0	<=0,5	0	<=0,03	0	<=4	0	<=8	0	<=2	0	<=0,25	0	<=0,25	0	susceptible	susceptible	0
265	23-EP00138-1	ST68	2023-09-26	autumn	MCA	broiler	ISA	H2	7	2	3					<=4	0	2	0	4	0	<=0,25	0	<=0,25	0	<=8	0	<=0,015	0	<=1	0	1	0	<=0,03	0	<=4	0	16	0	<=2	0	<=0,25	0	<=0,25	0	susceptible	susceptible	0
266	23-EP00138-2	ST68	2023-09-26	autumn	MCA	broiler	ISA	H2	7	2	3					<=4	0	4	0	4	0	<=0,25	0	<=0,25	0	<=8	0	<=0,015	0	<=1	0	1	0	<=0,03	0	<=4	0	16	0	<=2	0	<=0,25	0	<=0,25	0	susceptible	susceptible	0
267	23-EP00138-3	ST68	2023-09-26	autumn	MCA	broiler	ISA	H2	7	2	3					<=4	0	4	0	4	0	<=0,25	0	<=0,25	0	<=8	0	<=0,015	0	<=1	0	<=0,5	0	<=0,03	0	<=4	0	<=8	0	<=2	0	<=0,25	0	<=0,25	0	susceptible	susceptible	0
268	23-EP00140-1	ST69	2023-09-26	autumn	MCA	broiler	ISA	H2	1	2	5	A	6836	ecoli_achtman_4	adk(10);fumC(920);gyrB(5);icd(10);mdh(12);purA(8);recA(6)	<=4	0	4	0	<=2	0	<=0,25	0	<=0,25	0	<=8	0	<=0,015	0	<=1	0	1	0	<=0,03	0	<=4	0	>512	1	<=2	0	<=0,25	0	>16	1	SMX, TMP	1x res	0	aadA5;dfrA17;sul2
269	23-EP00140-2	ST69	2023-09-26	autumn	MCA	broiler	ISA	H2	1	2	5					<=4	0	4	0	8	0	<=0,25	0	<=0,25	0	<=8	0	<=0,015	0	<=1	0	1	0	<=0,03	0	<=4	0	16	0	<=2	0	<=0,25	0	<=0,25	0	susceptible	susceptible	0
270	23-EP00140-3	ST69	2023-09-26	autumn	MCA	broiler	ISA	H2	1	2	5	B1	1146	ecoli_achtman_4	adk(6);fumC(29);gyrB(4);icd(1);mdh(24);purA(8);recA(7)	<=4	0	8	0	8	0	<=0,25	0	<=0,25	0	<=8	0	<=0,015	0	<=1	0	1	0	<=0,03	0	<=4	0	<=8	0	>32	1	<=0,25	0	0.5	0	TET	1x res	0	tet(A)
271	23-EP00141-1	M41	2023-09-27	autumn	MCA	male layer	LB+	H4	12	2	1					<=4	0	2	0	8	0	<=0,25	0	<=0,25	0	<=8	0	<=0,015	0	<=1	0	<=0,5	0	<=0,03	0	<=4	0	<=8	0	<=2	0	<=0,25	0	<=0,25	0	susceptible	susceptible	0
272	23-EP00141-2	M41	2023-09-27	autumn	MCA	male layer	LB+	H4	12	2	1					<=4	0	4	0	8	0	<=0,25	0	<=0,25	0	<=8	0	0.03	0	<=1	0	1	0	<=0,03	0	<=4	0	<=8	0	<=2	0	<=0,25	0	<=0,25	0	susceptible	susceptible	0
273	23-EP00141-3	M41	2023-09-27	autumn	MCA	male layer	LB+	H4	12	2	1					<=4	0	8	0	8	0	<=0,25	0	<=0,25	0	<=8	0	<=0,015	0	<=1	0	1	0	<=0,03	0	<=4	0	16	0	<=2	0	<=0,25	0	0.5	0	susceptible	susceptible	0
274	23-EP00142-1	ST70	2023-09-29	autumn	MCA	broiler	ISA	H5	3	3	2	A	13322	ecoli_achtman_4	adk(6);fumC(7);gyrB(712);icd(1);mdh(8);purA(8);recA(2)	<=4	0	4	0	8	0	<=0,25	0	<=0,25	0	16	0	8	1	<=1	0	1	0	<=0,03	0	>64	1	16	0	>32	1	<=0,25	0	1	0	CIP, NAL, TET	2x res	0	tet(B)
275	23-EP00142-2	ST70	2023-09-29	autumn	MCA	broiler	ISA	H5	3	3	2					<=4	0	4	0	8	0	<=0,25	0	<=0,25	0	<=8	0	>8	1	<=1	0	1	0	<=0,03	0	>64	1	<=8	0	>32	1	<=0,25	0	0.5	0	CIP, NAL, TET	2x res	0
276	23-EP00142-3	ST70	2023-09-29	autumn	MCA	broiler	ISA	H5	3	3	2					<=4	0	4	0	8	0	<=0,25	0	<=0,25	0	16	0	8	1	<=1	0	<=0,5	0	<=0,03	0	>64	1	16	0	>32	1	<=0,25	0	0.5	0	CIP, NAL, TET	2x res	0
277	23-EP00144-1	ST71	2023-10-04	autumn	MCA	male layer	LB+	H4	11	2	4					<=4	0	4	0	4	0	<=0,25	0	<=0,25	0	<=8	0	<=0,015	0	<=1	0	1	0	<=0,03	0	<=4	0	<=8	0	<=2	0	<=0,25	0	<=0,25	0	susceptible	susceptible	0
278	23-EP00144-2	ST71	2023-10-04	autumn	MCA	male layer	LB+	H4	11	2	4					<=4	0	4	0	4	0	<=0,25	0	<=0,25	0	<=8	0	<=0,015	0	<=1	0	1	0	<=0,03	0	<=4	0	16	0	<=2	0	0.5	0	1	0	susceptible	susceptible	0
279	23-EP00144-3	ST71	2023-10-04	autumn	MCA	male layer	LB+	H4	11	2	4					<=4	0	2	0	8	0	<=0,25	0	<=0,25	0	<=8	0	<=0,015	0	<=1	0	1	0	<=0,03	0	<=4	0	<=8	0	<=2	0	<=0,25	0	<=0,25	0	susceptible	susceptible	0
280	23-EP00145-1	M49	2023-10-05	autumn	MCA	male layer	LB+	H4	5	2	1					<=4	0	2	0	8	0	<=0,25	0	<=0,25	0	<=8	0	<=0,015	0	<=1	0	<=0,5	0	<=0,03	0	<=4	0	<=8	0	<=2	0	<=0,25	0	<=0,25	0	susceptible	susceptible	0
281	23-EP00145-2	M49	2023-10-05	autumn	MCA	male layer	LB+	H4	5	2	1					<=4	0	4	0	4	0	<=0,25	0	<=0,25	0	<=8	0	<=0,015	0	<=1	0	<=0,5	0	<=0,03	0	<=4	0	16	0	<=2	0	<=0,25	0	<=0,25	0	susceptible	susceptible	0
282	23-EP00145-3	M49	2023-10-05	autumn	MCA	male layer	LB+	H4	5	2	1					<=4	0	8	0	8	0	<=0,25	0	<=0,25	0	<=8	0	<=0,015	0	<=1	0	<=0,5	0	<=0,03	0	<=4	0	<=8	0	<=2	0	<=0,25	0	<=0,25	0	susceptible	susceptible	0
283	23-EP00146-1	M51	2023-10-05	autumn	MCA	male layer	LB+	H4	13	3	1					<=4	0	8	0	8	0	<=0,25	0	0.5	0	16	0	<=0,015	0	<=1	0	1	0	<=0,03	0	<=4	0	16	0	4	0	<=0,25	0	0.5	0	susceptible	susceptible	0
284	23-EP00146-2	M51	2023-10-05	autumn	MCA	male layer	LB+	H4	13	3	1					<=4	0	4	0	4	0	<=0,25	0	<=0,25	0	<=8	0	<=0,015	0	<=1	0	<=0,5	0	<=0,03	0	<=4	0	16	0	4	0	<=0,25	0	0.5	0	susceptible	susceptible	0
285	23-EP00146-3	M51	2023-10-05	autumn	MCA	male layer	LB+	H4	13	3	1					<=4	0	8	0	8	0	<=0,25	0	<=0,25	0	16	0	<=0,015	0	<=1	0	<=0,5	0	<=0,03	0	<=4	0	16	0	4	0	<=0,25	0	0.5	0	susceptible	susceptible	0
286	23-EP00148-1	ST72	2023-10-09	autumn	MCA	dual-purpose	ÖTZ	H3	8	1	4	A	34	ecoli_achtman_4	adk(10);fumC(11);gyrB(4);icd(1);mdh(8);purA(8);recA(2)	8	0	>32	1	8	0	<=0,25	0	0.5	0	<=8	0	0.03	0	<=1	0	1	0	<=0,03	0	<=4	0	<=8	0	<=2	0	<=0,25	0	<=0,25	0	AMP	1x res	0	blaTEM-135
287	23-EP00148-2	ST72	2023-10-09	autumn	MCA	dual-purpose	ÖTZ	H3	8	1	4					8	0	4	0	8	0	<=0,25	0	<=0,25	0	<=8	0	<=0,015	0	<=1	0	<=0,5	0	<=0,03	0	<=4	0	<=8	0	<=2	0	<=0,25	0	<=0,25	0	susceptible	susceptible	0
288	23-EP00148-3	ST72	2023-10-09	autumn	MCA	dual-purpose	ÖTZ	H3	8	1	4	A	5416	ecoli_achtman_4	adk(64);fumC(153);gyrB(188);icd(83);mdh(7);purA(8);recA(6)	<=4	0	4	0	4	0	<=0,25	0	<=0,25	0	<=8	0	<=0,015	0	<=1	0	1	0	<=0,03	0	<=4	0	<=8	0	>32	1	0.5	0	0.5	0	TET	1x res	0	tet(A)
289	23-EP00149-1	ST73	2023-10-10	autumn	MCA	male layer	LB+	H4	12	2	2	F	1485	ecoli_achtman_4	adk(92);fumC(231);gyrB(87);icd(96);mdh(70);purA(58);recA(2)	<=4	0	2	0	4	0	<=0,25	0	<=0,25	0	<=8	0	8	1	<=1	0	1	0	<=0,03	0	>64	1	32	0	<=2	0	<=0,25	0	0.5	0	CIP, NAL	1x res	0	/
290	23-EP00149-2	ST73	2023-10-10	autumn	MCA	male layer	LB+	H4	12	2	2					<=4	0	4	0	8	0	<=0,25	0	<=0,25	0	<=8	0	<=0,015	0	<=1	0	1	0	<=0,03	0	<=4	0	16	0	<=2	0	<=0,25	0	0.5	0	susceptible	susceptible	0
291	23-EP00149-3	ST73	2023-10-10	autumn	MCA	male layer	LB+	H4	12	2	2					<=4	0	2	0	4	0	<=0,25	0	<=0,25	0	<=8	0	<=0,015	0	<=1	0	1	0	<=0,03	0	<=4	0	<=8	0	<=2	0	<=0,25	0	<=0,25	0	susceptible	susceptible	0
292	23-EP00150-1	ST74	2023-10-12	autumn	MCA	broiler	ISA	H2	10	3	3					<=4	0	4	0	8	0	<=0,25	0	<=0,25	0	<=8	0	0.03	0	<=1	0	1	0	<=0,03	0	<=4	0	<=8	0	<=2	0	<=0,25	0	<=0,25	0	susceptible	susceptible	0
293	23-EP00150-2	ST74	2023-10-12	autumn	MCA	broiler	ISA	H2	10	3	3					<=4	0	4	0	4	0	<=0,25	0	<=0,25	0	<=8	0	<=0,015	0	<=1	0	<=0,5	0	<=0,03	0	<=4	0	16	0	<=2	0	<=0,25	0	0.5	0	susceptible	susceptible	0
294	23-EP00150-3	ST74	2023-10-12	autumn	MCA	broiler	ISA	H2	10	3	3					<=4	0	4	0	4	0	<=0,25	0	<=0,25	0	<=8	0	<=0,015	0	<=1	0	1	0	<=0,03	0	<=4	0	16	0	<=2	0	<=0,25	0	0.5	0	susceptible	susceptible	0
295	23-EP00152-1	M53	2023-10-12	autumn	MCA	male layer	LB+	H4	11	3	1					<=4	0	4	0	4	0	<=0,25	0	<=0,25	0	<=8	0	<=0,015	0	<=1	0	<=0,5	0	<=0,03	0	<=4	0	<=8	0	<=2	0	<=0,25	0	0.5	0	susceptible	susceptible	0
296	23-EP00152-2	M53	2023-10-12	autumn	MCA	male layer	LB+	H4	11	3	1					<=4	0	8	0	8	0	<=0,25	0	<=0,25	0	<=8	0	<=0,015	0	<=1	0	<=0,5	0	<=0,03	0	<=4	0	<=8	0	<=2	0	<=0,25	0	<=0,25	0	susceptible	susceptible	0
297	23-EP00152-3	M53	2023-10-12	autumn	MCA	male layer	LB+	H4	11	3	1					8	0	8	0	8	0	<=0,25	0	<=0,25	0	<=8	0	0.03	0	<=1	0	2	1	<=0,03	0	<=4	0	<=8	0	<=2	0	<=0,25	0	<=0,25	0	susceptible	susceptible	0
298	23-EP00154-1	ST75	2023-10-17	autumn	MCA	broiler	ISA	H6	2	2	4					<=4	0	4	0	8	0	<=0,25	0	<=0,25	0	<=8	0	<=0,015	0	<=1	0	1	0	<=0,03	0	<=4	0	16	0	<=2	0	<=0,25	0	<=0,25	0	susceptible	susceptible	0
299	23-EP00154-2	ST75	2023-10-17	autumn	MCA	broiler	ISA	H6	2	2	4					<=4	0	4	0	8	0	<=0,25	0	<=0,25	0	<=8	0	<=0,015	0	<=1	0	<=0,5	0	<=0,03	0	<=4	0	<=8	0	<=2	0	<=0,25	0	<=0,25	0	susceptible	susceptible	0
300	23-EP00154-3	ST75	2023-10-17	autumn	MCA	broiler	ISA	H6	2	2	4	A	13322	ecoli_achtman_4	adk(6);fumC(7);gyrB(712);icd(1);mdh(8);purA(8);recA(2)	<=4	0	4	0	4	0	<=0,25	0	<=0,25	0	<=8	0	8	1	<=1	0	1	0	<=0,03	0	>64	1	<=8	0	>32	1	<=0,25	0	<=0,25	0	CIP, NAL, TET	2x res	0	tet(B)
301	23-EP00155-1	ST76	2023-10-18	autumn	MCA	male layer	LB+	H4	5	2	2					<=4	0	2	0	4	0	<=0,25	0	<=0,25	0	<=8	0	<=0,015	0	<=1	0	1	0	<=0,03	0	<=4	0	<=8	0	<=2	0	<=0,25	0	0.5	0	susceptible	susceptible	0
302	23-EP00155-2	ST76	2023-10-18	autumn	MCA	male layer	LB+	H4	5	2	2					<=4	0	4	0	8	0	<=0,25	0	<=0,25	0	<=8	0	<=0,015	0	<=1	0	<=0,5	0	<=0,03	0	<=4	0	16	0	<=2	0	<=0,25	0	<=0,25	0	susceptible	susceptible	0
303	23-EP00155-3	ST76	2023-10-18	autumn	MCA	male layer	LB+	H4	5	2	2					<=4	0	8	0	8	0	<=0,25	0	<=0,25	0	<=8	0	<=0,015	0	<=1	0	<=0,5	0	<=0,03	0	<=4	0	16	0	<=2	0	<=0,25	0	0.5	0	susceptible	susceptible	0
304	23-EP00156-1	ST77	2023-10-19	autumn	MCA	male layer	LB+	H4	13	3	2					<=4	0	4	0	4	0	<=0,25	0	<=0,25	0	<=8	0	<=0,015	0	<=1	0	<=0,5	0	<=0,03	0	<=4	0	<=8	0	<=2	0	<=0,25	0	<=0,25	0	susceptible	susceptible	0
305	23-EP00156-2	ST77	2023-10-19	autumn	MCA	male layer	LB+	H4	13	3	2					<=4	0	4	0	4	0	<=0,25	0	<=0,25	0	<=8	0	0.03	0	<=1	0	<=0,5	0	<=0,03	0	<=4	0	<=8	0	<=2	0	<=0,25	0	<=0,25	0	susceptible	susceptible	0
306	23-EP00156-3	ST77	2023-10-19	autumn	MCA	male layer	LB+	H4	13	3	2	F	1485	ecoli_achtman_4	adk(92);fumC(231);gyrB(87);icd(96);mdh(70);purA(58);recA(2)	<=4	0	4	0	4	0	<=0,25	0	<=0,25	0	<=8	0	>8	1	<=1	0	1	0	<=0,03	0	>64	1	16	0	<=2	0	<=0,25	0	0.5	0	CIP, NAL	1x res	0	/
307	23-EP00158-1	ST78	2023-10-19	autumn	MCA	male layer	LB+	H4	13	2	4					<=4	0	4	0	8	0	<=0,25	0	<=0,25	0	<=8	0	<=0,015	0	<=1	0	<=0,5	0	<=0,03	0	<=4	0	<=8	0	<=2	0	<=0,25	0	<=0,25	0	susceptible	susceptible	0
308	23-EP00158-2	ST78	2023-10-19	autumn	MCA	male layer	LB+	H4	13	2	4					<=4	0	8	0	8	0	<=0,25	0	<=0,25	0	16	0	<=0,015	0	<=1	0	<=0,5	0	<=0,03	0	<=4	0	<=8	0	<=2	0	<=0,25	0	<=0,25	0	susceptible	susceptible	0
309	23-EP00158-3	ST78	2023-10-19	autumn	MCA	male layer	LB+	H4	13	2	4					<=4	0	2	0	4	0	<=0,25	0	<=0,25	0	<=8	0	<=0,015	0	<=1	0	1	0	<=0,03	0	<=4	0	<=8	0	<=2	0	<=0,25	0	<=0,25	0	susceptible	susceptible	0
310	23-EP00159-1	M47	2023-11-06	autumn	MCA	broiler	ISA	H2	7	3	1					<=4	0	4	0	8	0	<=0,25	0	0.5	0	16	0	<=0,015	0	<=1	0	1	0	<=0,03	0	<=4	0	16	0	4	0	<=0,25	0	<=0,25	0	susceptible	susceptible	0
311	23-EP00159-2	M47	2023-11-06	autumn	MCA	broiler	ISA	H2	7	3	1					<=4	0	4	0	4	0	<=0,25	0	<=0,25	0	16	0	<=0,015	0	<=1	0	2	1	<=0,03	0	<=4	0	<=8	0	<=2	0	<=0,25	0	<=0,25	0	susceptible	susceptible	0
312	23-EP00159-3	M47	2023-11-06	autumn	MCA	broiler	ISA	H2	7	3	1					<=4	0	4	0	8	0	<=0,25	0	0.5	0	16	0	<=0,015	0	<=1	0	<=0,5	0	<=0,03	0	<=4	0	16	0	4	0	<=0,25	0	<=0,25	0	susceptible	susceptible	0
313	23-EP00160-1	M55	2023-10-23	autumn	MCA	broiler	ISA	H2	1	3	1					<=4	0	4	0	4	0	<=0,25	0	<=0,25	0	<=8	0	<=0,015	0	<=1	0	<=0,5	0	<=0,03	0	<=4	0	<=8	0	<=2	0	<=0,25	0	<=0,25	0	susceptible	susceptible	0
314	23-EP00160-2	M55	2023-10-23	autumn	MCA	broiler	ISA	H2	1	3	1					<=4	0	8	0	4	0	<=0,25	0	<=0,25	0	<=8	0	<=0,015	0	<=1	0	<=0,5	0	<=0,03	0	<=4	0	<=8	0	<=2	0	<=0,25	0	<=0,25	0	susceptible	susceptible	0
315	23-EP00160-3	M55	2023-10-23	autumn	MCA	broiler	ISA	H2	1	3	1					<=4	0	4	0	4	0	<=0,25	0	<=0,25	0	<=8	0	<=0,015	0	<=1	0	1	0	<=0,03	0	<=4	0	<=8	0	<=2	0	<=0,25	0	<=0,25	0	susceptible	susceptible	0
316	23-EP00162-1	ST79	2023-10-24	autumn	MCA	broiler	ISA	H5	3	3	3	A	2973	ecoli_achtman_4	adk(6);fumC(95);gyrB(158);icd(56);mdh(11);purA(8);recA(41)	<=4	0	>32	1	8	0	<=0,25	0	<=0,25	0	>64	1	>8	1	<=1	0	1	0	<=0,03	0	>64	1	>512	1	4	0	<=0,25	0	>16	1	AMP, CHL, CIP, NAL, SMX, TMP	4x res	0	aadA1;blaTEM-1C;blaTEM-35;dfrA1;dfrA36;floR;sul1;sul2
317	23-EP00162-2	ST79	2023-10-24	autumn	MCA	broiler	ISA	H5	3	3	3					<=4	0	4	0	4	0	<=0,25	0	<=0,25	0	<=8	0	<=0,015	0	<=1	0	<=0,5	0	<=0,03	0	<=4	0	16	0	<=2	0	<=0,25	0	0.5	0	susceptible	susceptible	0
318	23-EP00162-3	ST79	2023-10-24	autumn	MCA	broiler	ISA	H5	3	3	3	A	10	ecoli_achtman_4	adk(10);fumC(11);gyrB(4);icd(8);mdh(8);purA(8);recA(2)	<=4	0	2	0	<=2	0	<=0,25	0	<=0,25	0	<=8	0	<=0,015	0	<=1	0	1	0	<=0,03	0	<=4	0	<=8	0	>32	1	<=0,25	0	0.5	0	TET	1x res	0	tet(B)
319	23-EP00163-1	ST80	2023-10-25	autumn	MCA	male layer	LB+	H4	11	3	2					<=4	0	2	0	4	0	<=0,25	0	<=0,25	0	<=8	0	<=0,015	0	<=1	0	1	0	<=0,03	0	<=4	0	<=8	0	<=2	0	<=0,25	0	0.5	0	susceptible	susceptible	0
320	23-EP00163-2	ST80	2023-10-25	autumn	MCA	male layer	LB+	H4	11	3	2					<=4	0	2	0	4	0	<=0,25	0	<=0,25	0	<=8	0	<=0,015	0	<=1	0	1	0	<=0,03	0	<=4	0	16	0	<=2	0	<=0,25	0	0.5	0	susceptible	susceptible	0
321	23-EP00163-3	ST80	2023-10-25	autumn	MCA	male layer	LB+	H4	11	3	2					<=4	0	4	0	4	0	<=0,25	0	<=0,25	0	<=8	0	<=0,015	0	<=1	0	1	0	<=0,03	0	<=4	0	16	0	<=2	0	<=0,25	0	0.5	0	susceptible	susceptible	0
322	23-EP00164-1	ST81	2023-10-30	autumn	MCA	male layer	LB+	H4	12	2	3					<=4	0	2	0	4	0	<=0,25	0	<=0,25	0	<=8	0	<=0,015	0	<=1	0	1	0	<=0,03	0	<=4	0	<=8	0	<=2	0	<=0,25	0	<=0,25	0	susceptible	susceptible	0
323	23-EP00164-2	ST81	2023-10-30	autumn	MCA	male layer	LB+	H4	12	2	3					<=4	0	2	0	4	0	<=0,25	0	<=0,25	0	<=8	0	<=0,015	0	<=1	0	1	0	<=0,03	0	<=4	0	<=8	0	<=2	0	<=0,25	0	<=0,25	0	susceptible	susceptible	0
324	23-EP00164-3	ST81	2023-10-30	autumn	MCA	male layer	LB+	H4	12	2	3					<=4	0	4	0	4	0	<=0,25	0	<=0,25	0	<=8	0	<=0,015	0	<=1	0	<=0,5	0	<=0,03	0	<=4	0	16	0	4	0	<=0,25	0	0.5	0	susceptible	susceptible	0
325	23-EP00166-1	ST82	2023-10-30	autumn	MCA	dual-purpose	ÖTZ	H3	6	2	4					<=4	0	4	0	8	0	<=0,25	0	<=0,25	0	<=8	0	<=0,015	0	<=1	0	1	0	<=0,03	0	<=4	0	16	0	<=2	0	<=0,25	0	0.5	0	susceptible	susceptible	0
326	23-EP00166-2	ST82	2023-10-30	autumn	MCA	dual-purpose	ÖTZ	H3	6	2	4	A	3856	ecoli_achtman_4	adk(10);fumC(7);gyrB(5);icd(8);mdh(8);purA(8);recA(2)	<=4	0	4	0	8	0	<=0,25	0	<=0,25	0	<=8	0	<=0,015	0	<=1	0	2	1	<=0,03	0	<=4	0	>512	1	<=2	0	<=0,25	0	>16	1	SMX, TMP	1x res	0	aadA5;dfrA17;sul2
327	23-EP00166-3	ST82	2023-10-30	autumn	MCA	dual-purpose	ÖTZ	H3	6	2	4	A	17741	ecoli_achtman_4	adk(10);fumC(11);gyrB(4);icd(8);mdh(8);purA(744);recA(2)	<=4	0	2	0	8	0	<=0,25	0	<=0,25	0	<=8	0	<=0,015	0	<=1	0	1	0	<=0,03	0	<=4	0	<=8	0	>32	1	0.5	0	0.5	0	TET	1x res	0	tet(A)
328	23-EP00168-1	ST83	2023-11-01	autumn	MCA	broiler	ISA	H2	1	3	2	A	10	ecoli_achtman_4	adk(10);fumC(11);gyrB(4);icd(8);mdh(8);purA(8);recA(2)	<=4	0	2	0	4	0	<=0,25	0	<=0,25	0	<=8	0	<=0,015	0	<=1	0	1	0	<=0,03	0	<=4	0	<=8	0	32	1	0.5	0	<=0,25	0	TET	1x res	0	tet(A)
329	23-EP00168-2	ST83	2023-11-01	autumn	MCA	broiler	ISA	H2	1	3	2					8	0	2	0	4	0	<=0,25	0	<=0,25	0	<=8	0	<=0,015	0	<=1	0	1	0	<=0,03	0	<=4	0	<=8	0	32	1	<=0,25	0	<=0,25	0	TET	1x res	0
330	23-EP00168-3	ST83	2023-11-01	autumn	MCA	broiler	ISA	H2	1	3	2	A	9721	ecoli_achtman_4	adk(6);fumC(23);gyrB(44);icd(11);mdh(522);purA(239);recA(7)	<=4	0	2	0	8	0	<=0,25	0	<=0,25	0	<=8	0	0.25	1	<=1	0	1	0	0.06	0	>64	1	16	0	<=2	0	0.5	0	0.5	0	CIP, NAL	1x res	0	/
331	23-EP00169-1	M57	2023-11-02	autumn	MCA	dual-purpose	ÖTZ	H4	9	1	1					<=4	0	8	0	8	0	<=0,25	0	0.5	0	<=8	0	<=0,015	0	<=1	0	1	0	<=0,03	0	<=4	0	32	0	<=2	0	<=0,25	0	1	0	susceptible	susceptible	0
332	23-EP00169-2	M57	2023-11-02	autumn	MCA	dual-purpose	ÖTZ	H4	9	1	1					<=4	0	8	0	8	0	<=0,25	0	0.5	0	<=8	0	<=0,015	0	<=1	0	<=0,5	0	<=0,03	0	<=4	0	16	0	<=2	0	<=0,25	0	0.5	0	susceptible	susceptible	0
333	23-EP00169-3	M57	2023-11-02	autumn	MCA	dual-purpose	ÖTZ	H4	9	1	1					<=4	0	8	0	8	0	<=0,25	0	<=0,25	0	<=8	0	<=0,015	0	<=1	0	1	0	<=0,03	0	<=4	0	16	0	<=2	0	<=0,25	0	0.5	0	susceptible	susceptible	0
334	23-EP00170-1	ST84	2023-11-02	autumn	MCA	male layer	LB+	H4	13	3	3					<=4	0	4	0	4	0	<=0,25	0	<=0,25	0	<=8	0	<=0,015	0	<=1	0	<=0,5	0	<=0,03	0	<=4	0	16	0	<=2	0	<=0,25	0	<=0,25	0	susceptible	susceptible	0
335	23-EP00170-2	ST84	2023-11-02	autumn	MCA	male layer	LB+	H4	13	3	3					<=4	0	2	0	<=2	0	<=0,25	0	<=0,25	0	<=8	0	<=0,015	0	<=1	0	<=0,5	0	<=0,03	0	<=4	0	<=8	0	<=2	0	<=0,25	0	<=0,25	0	susceptible	susceptible	0
336	23-EP00170-3	ST84	2023-11-02	autumn	MCA	male layer	LB+	H4	13	3	3	B1	155	ecoli_achtman_4	adk(6);fumC(4);gyrB(14);icd(16);mdh(24);purA(8);recA(14)	<=4	0	>32	1	8	0	<=0,25	0	<=0,25	0	<=8	0	<=0,015	0	<=1	0	1	0	<=0,03	0	<=4	0	>512	1	>32	1	<=0,25	0	>16	1	AMP, SMX, TET, TMP	3x res	0	aadA1;aadA5;aph(3'')-Ib;aph(6)-Id;blaTEM-1B;dfrA1;dfrA17;lnu(G);sul1;sul2;tet(A)
337	23-EP00172-1	ST85	2023-11-02	autumn	MCA	male layer	LB+	H4	13	2	5					<=4	0	2	0	4	0	<=0,25	0	<=0,25	0	<=8	0	<=0,015	0	<=1	0	1	0	<=0,03	0	<=4	0	<=8	0	<=2	0	<=0,25	0	<=0,25	0	susceptible	susceptible	0
338	23-EP00172-2	ST85	2023-11-02	autumn	MCA	male layer	LB+	H4	13	2	5					<=4	0	8	0	8	0	<=0,25	0	0.5	0	16	0	0.03	0	<=1	0	<=0,5	0	<=0,03	0	<=4	0	<=8	0	<=2	0	<=0,25	0	0.5	0	susceptible	susceptible	0
339	23-EP00172-3	ST85	2023-11-02	autumn	MCA	male layer	LB+	H4	13	2	5					<=4	0	2	0	4	0	<=0,25	0	<=0,25	0	<=8	0	<=0,015	0	<=1	0	<=0,5	0	<=0,03	0	<=4	0	16	0	<=2	0	<=0,25	0	0.5	0	susceptible	susceptible	0
340	23-EP00174-1	ST86	2023-11-01	autumn	MCA	broiler	ISA	H6	2	2	5					<=4	0	4	0	8	0	<=0,25	0	<=0,25	0	<=8	0	<=0,015	0	<=1	0	<=0,5	0	<=0,03	0	<=4	0	16	0	<=2	0	<=0,25	0	<=0,25	0	susceptible	susceptible	0
341	23-EP00174-2	ST86	2023-11-01	autumn	MCA	broiler	ISA	H6	2	2	5					<=4	0	4	0	4	0	<=0,25	0	<=0,25	0	<=8	0	<=0,015	0	<=1	0	<=0,5	0	<=0,03	0	<=4	0	16	0	<=2	0	<=0,25	0	0.5	0	susceptible	susceptible	0
342	23-EP00174-3	ST86	2023-11-01	autumn	MCA	broiler	ISA	H6	2	2	5					<=4	0	4	0	8	0	<=0,25	0	<=0,25	0	<=8	0	0.03	0	<=1	0	<=0,5	0	<=0,03	0	<=4	0	16	0	4	0	<=0,25	0	1	0	susceptible	susceptible	0
343	23-EP00176-1	ST87	2023-11-06	autumn	MCA	male layer	LB+	H4	5	2	3					<=4	0	2	0	8	0	<=0,25	0	<=0,25	0	<=8	0	<=0,015	0	<=1	0	1	0	<=0,03	0	<=4	0	<=8	0	<=2	0	<=0,25	0	0.5	0	susceptible	susceptible	0
344	23-EP00176-2	ST87	2023-11-06	autumn	MCA	male layer	LB+	H4	5	2	3					<=4	0	4	0	8	0	<=0,25	0	<=0,25	0	<=8	0	<=0,015	0	<=1	0	<=0,5	0	<=0,03	0	<=4	0	16	0	4	0	<=0,25	0	0.5	0	susceptible	susceptible	0
345	23-EP00176-3	ST87	2023-11-06	autumn	MCA	male layer	LB+	H4	5	2	3					<=4	0	4	0	8	0	<=0,25	0	<=0,25	0	<=8	0	<=0,015	0	<=1	0	<=0,5	0	<=0,03	0	<=4	0	<=8	0	<=2	0	<=0,25	0	0.5	0	susceptible	susceptible	0
346	23-EP00178-1	ST88	2023-11-07	autumn	MCA	male layer	LB+	H4	11	2	5	A	347	ecoli_achtman_4	adk(6);fumC(94);gyrB(4);icd(86);mdh(8);purA(18);recA(2)	<=4	0	>32	1	16	0	<=0,25	0	<=0,25	0	16	0	<=0,015	0	<=1	0	1	0	<=0,03	0	<=4	0	16	0	<=2	0	0.5	0	0.5	0	AMP	1x res	0	blaTEM-1B
347	23-EP00178-2	ST88	2023-11-07	autumn	MCA	male layer	LB+	H4	11	2	5	B1	58	ecoli_achtman_4	adk(6);fumC(4);gyrB(4);icd(16);mdh(24);purA(8);recA(14)	<=4	0	>32	1	16	0	<=0,25	0	<=0,25	0	<=8	0	0.5	1	<=1	0	1	0	<=0,03	0	8	0	32	0	>32	1	0.5	0	<=0,25	0	AMP, CIP, TET	3x res	0	blaTEM-1B;qnrS1;tet(A)
348	23-EP00178-3	ST88	2023-11-07	autumn	MCA	male layer	LB+	H4	11	2	5					<=4	0	4	0	8	0	<=0,25	0	<=0,25	0	<=8	0	<=0,015	0	<=1	0	1	0	<=0,03	0	<=4	0	32	0	4	0	<=0,25	0	0.5	0	susceptible	susceptible	0
349	23-EP00180-1	ST89	2023-11-07	autumn	MCA	dual-purpose	ÖTZ	H3	8	1	5					<=4	0	2	0	8	0	<=0,25	0	<=0,25	0	<=8	0	<=0,015	0	<=1	0	2	1	<=0,03	0	<=4	0	<=8	0	<=2	0	<=0,25	0	0.5	0	susceptible	susceptible	0
350	23-EP00180-2	ST89	2023-11-07	autumn	MCA	dual-purpose	ÖTZ	H3	8	1	5					<=4	0	4	0	4	0	<=0,25	0	<=0,25	0	<=8	0	0.03	0	<=1	0	1	0	<=0,03	0	<=4	0	<=8	0	4	0	<=0,25	0	<=0,25	0	susceptible	susceptible	0
351	23-EP00180-3	ST89	2023-11-07	autumn	MCA	dual-purpose	ÖTZ	H3	8	1	5					<=4	0	2	0	8	0	<=0,25	0	<=0,25	0	<=8	0	<=0,015	0	<=1	0	<=0,5	0	<=0,03	0	<=4	0	<=8	0	<=2	0	<=0,25	0	0.5	0	susceptible	susceptible	0
352	23-EP00182-1	ST90	2023-11-08	autumn	MCA	male layer	LB+	H4	11	3	3					<=4	0	2	0	8	0	<=0,25	0	<=0,25	0	<=8	0	0.03	0	<=1	0	2	1	0.06	0	<=4	0	16	0	<=2	0	<=0,25	0	0.5	0	susceptible	susceptible	0
353	23-EP00182-2	ST90	2023-11-08	autumn	MCA	male layer	LB+	H4	11	3	3					<=4	0	2	0	4	0	<=0,25	0	<=0,25	0	16	0	<=0,015	0	<=1	0	1	0	<=0,03	0	<=4	0	<=8	0	<=2	0	<=0,25	0	0.5	0	susceptible	susceptible	0
354	23-EP00182-3	ST90	2023-11-08	autumn	MCA	male layer	LB+	H4	11	3	3					8	0	4	0	8	0	<=0,25	0	<=0,25	0	<=8	0	0.03	0	<=1	0	2	1	<=0,03	0	<=4	0	16	0	<=2	0	<=0,25	0	0.5	0	susceptible	susceptible	0
355	23-EP00184-1	ST91	2023-11-13	autumn	MCA	dual-purpose	ÖTZ	H4	9	1	2					<=4	0	<=1	0	4	0	<=0,25	0	<=0,25	0	<=8	0	<=0,015	0	<=1	0	1	0	<=0,03	0	<=4	0	<=8	0	<=2	0	<=0,25	0	<=0,25	0	susceptible	susceptible	0
356	23-EP00184-2	ST91	2023-11-13	autumn	MCA	dual-purpose	ÖTZ	H4	9	1	2					<=4	0	2	0	8	0	<=0,25	0	<=0,25	0	16	0	<=0,015	0	<=1	0	1	0	<=0,03	0	<=4	0	16	0	<=2	0	<=0,25	0	0.5	0	susceptible	susceptible	0
357	23-EP00184-3	ST91	2023-11-13	autumn	MCA	dual-purpose	ÖTZ	H4	9	1	2	A	1970	ecoli_achtman_4	adk(10);fumC(11);gyrB(57);icd(8);mdh(8);purA(8);recA(185)	<=4	0	2	0	4	0	<=0,25	0	<=0,25	0	<=8	0	0.12	1	<=1	0	<=0,5	0	<=0,03	0	64	1	<=8	0	<=2	0	<=0,25	0	0.5	0	CIP, NAL	1x res	0	/
358	23-EP00186-1	ST96	2023-11-14	autumn	MCA	broiler	ISA	H2	10	3	4	A	10	ecoli_achtman_4	adk(10);fumC(11);gyrB(4);icd(8);mdh(8);purA(8);recA(2)	<=4	0	>32	1	8	0	<=0,25	0	<=0,25	0	<=8	0	0.25	1	<=1	0	<=0,5	0	<=0,03	0	8	0	<=8	0	>32	1	<=0,25	0	0.5	0	AMP, CIP, TET	3x res	1	blaTEM-1B;qnrB7;tet(B)
359	23-EP00186-2	ST96	2023-11-14	autumn	MCA	broiler	ISA	H2	10	3	4					<=4	0	4	0	8	0	<=0,25	0	0.5	0	<=8	0	0.03	0	<=1	0	1	0	<=0,03	0	<=4	0	16	0	4	0	<=0,25	0	0.5	0	susceptible	susceptible	1
360	23-EP00186-3	ST96	2023-11-14	autumn	MCA	broiler	ISA	H2	10	3	4					<=4	0	>32	1	4	0	<=0,25	0	<=0,25	0	<=8	0	0.25	1	<=1	0	1	0	<=0,03	0	8	0	<=8	0	>32	1	<=0,25	0	<=0,25	0	AMP, CIP, TET	3x res	1
361	23-EP00188-1	ST92	2023-11-15	autumn	MCA	broiler	ISA	H5	3	3	4					<=4	0	4	0	8	0	<=0,25	0	<=0,25	0	<=8	0	0.03	0	<=1	0	<=0,5	0	<=0,03	0	<=4	0	32	0	<=2	0	0.5	0	0.5	0	susceptible	susceptible	0
362	23-EP00188-2	ST92	2023-11-15	autumn	MCA	broiler	ISA	H5	3	3	4					<=4	0	4	0	8	0	<=0,25	0	<=0,25	0	<=8	0	<=0,015	0	<=1	0	1	0	<=0,03	0	<=4	0	<=8	0	4	0	<=0,25	0	0.5	0	susceptible	susceptible	0
363	23-EP00188-3	ST92	2023-11-15	autumn	MCA	broiler	ISA	H5	3	3	4	B1	162	ecoli_achtman_4	adk(9);fumC(65);gyrB(5);icd(1);mdh(9);purA(13);recA(6)	<=4	0	>32	1	8	0	<=0,25	0	<=0,25	0	64	1	8	1	<=1	0	16	1	<=0,03	0	>64	1	>512	1	>32	1	0.5	0	0.5	0	AMP, CHL, CIP, GEN, NAL, SMX, TET	6x res	0	aadA2b;cmlA1;aadA1;sul3;aac(3)-IVa;aph(4)-Ia;tet(A);blaTEM-1B
364	23-EP00190-1	ST94	2023-11-16	autumn	MCA	broiler	ISA	H2	7	2	4					8	0	2	0	8	0	<=0,25	0	<=0,25	0	<=8	0	<=0,015	0	<=1	0	1	0	<=0,03	0	<=4	0	<=8	0	<=2	0	<=0,25	0	0.5	0	susceptible	susceptible	0
365	23-EP00190-2	ST94	2023-11-16	autumn	MCA	broiler	ISA	H2	7	2	4					8	0	2	0	4	0	<=0,25	0	<=0,25	0	<=8	0	<=0,015	0	<=1	0	2	1	<=0,03	0	<=4	0	16	0	<=2	0	<=0,25	0	<=0,25	0	susceptible	susceptible	0
366	23-EP00190-3	ST94	2023-11-16	autumn	MCA	broiler	ISA	H2	7	2	4					8	0	4	0	8	0	<=0,25	0	<=0,25	0	<=8	0	0.03	0	<=1	0	1	0	<=0,03	0	<=4	0	16	0	4	0	0.5	0	1	0	susceptible	susceptible	0
367	23-EP00192-1	ST95	2023-11-16	autumn	MCA	dual-purpose	ÖTZ	H3	4	2	5					<=4	0	2	0	8	0	<=0,25	0	<=0,25	0	<=8	0	<=0,015	0	<=1	0	1	0	<=0,03	0	<=4	0	16	0	<=2	0	<=0,25	0	<=0,25	0	susceptible	susceptible	0
368	23-EP00192-2	ST95	2023-11-16	autumn	MCA	dual-purpose	ÖTZ	H3	4	2	5					8	0	4	0	4	0	<=0,25	0	<=0,25	0	16	0	0.03	0	<=1	0	1	0	<=0,03	0	<=4	0	<=8	0	4	0	<=0,25	0	0.5	0	susceptible	susceptible	0
369	23-EP00192-3	ST95	2023-11-16	autumn	MCA	dual-purpose	ÖTZ	H3	4	2	5	B1	58	ecoli_achtman_4	adk(6);fumC(4);gyrB(4);icd(16);mdh(24);purA(8);recA(14)	<=4	0	>32	1	8	0	<=0,25	0	<=0,25	0	<=8	0	<=0,015	0	<=1	0	<=0,5	0	<=0,03	0	<=4	0	>512	1	4	0	0.5	0	>16	1	AMP, SMX, TMP	2x res	0	aph(3'')-Ib;aph(6)-Id;blaTEM-1B;dfrA5;sul2
370	23-EP00194-1	ST93	2023-11-16	autumn	MCA	broiler	ISA	H2	7	3	2					<=4	0	4	0	8	0	<=0,25	0	0.5	0	<=8	0	<=0,015	0	<=1	0	2	1	<=0,03	0	<=4	0	<=8	0	<=2	0	<=0,25	0	<=0,25	0	susceptible	susceptible	0
371	23-EP00194-2	ST93	2023-11-16	autumn	MCA	broiler	ISA	H2	7	3	2					<=4	0	4	0	8	0	<=0,25	0	0.5	0	16	0	<=0,015	0	<=1	0	<=0,5	0	<=0,03	0	<=4	0	16	0	4	0	<=0,25	0	<=0,25	0	susceptible	susceptible	0
372	23-EP00194-3	ST93	2023-11-16	autumn	MCA	broiler	ISA	H2	7	3	2					<=4	0	4	0	8	0	<=0,25	0	<=0,25	0	<=8	0	<=0,015	0	<=1	0	1	0	<=0,03	0	<=4	0	<=8	0	<=2	0	<=0,25	0	<=0,25	0	susceptible	susceptible	0
373	23-EP00196-1	ST97	2023-11-20	autumn	MCA	male layer	LB+	H4	12	2	4					<=4	0	2	0	4	0	<=0,25	0	<=0,25	0	16	0	<=0,015	0	<=1	0	1	0	<=0,03	0	<=4	0	<=8	0	<=2	0	<=0,25	0	<=0,25	0	susceptible	susceptible	0
374	23-EP00196-2	ST97	2023-11-20	autumn	MCA	male layer	LB+	H4	12	2	4					<=4	0	4	0	8	0	<=0,25	0	<=0,25	0	<=8	0	<=0,015	0	<=1	0	1	0	<=0,03	0	<=4	0	<=8	0	<=2	0	<=0,25	0	<=0,25	0	susceptible	susceptible	0
375	23-EP00196-3	ST97	2023-11-20	autumn	MCA	male layer	LB+	H4	12	2	4					<=4	0	4	0	8	0	<=0,25	0	<=0,25	0	<=8	0	<=0,015	0	<=1	0	<=0,5	0	<=0,03	0	<=4	0	<=8	0	4	0	<=0,25	0	0.5	0	susceptible	susceptible	0
376	23-EP00198-1	ST98	2023-11-21	autumn	MCA	broiler	ISA	H2	1	3	3					<=4	0	4	0	4	0	<=0,25	0	<=0,25	0	<=8	0	<=0,015	0	<=1	0	<=0,5	0	<=0,03	0	<=4	0	16	0	<=2	0	<=0,25	0	0.5	0	susceptible	susceptible	0
377	23-EP00198-2	ST98	2023-11-21	autumn	MCA	broiler	ISA	H2	1	3	3					<=4	0	4	0	4	0	<=0,25	0	<=0,25	0	16	0	0.03	0	<=1	0	2	1	<=0,03	0	<=4	0	32	0	<=2	0	<=0,25	0	0.5	0	susceptible	susceptible	0
378	23-EP00198-3	ST98	2023-11-21	autumn	MCA	broiler	ISA	H2	1	3	3					<=4	0	4	0	8	0	<=0,25	0	0.5	0	16	0	<=0,015	0	<=1	0	1	0	<=0,03	0	<=4	0	16	0	4	0	<=0,25	0	0.5	0	susceptible	susceptible	0
379	23-EP00200-1	ST99	2023-11-27	autumn	MCA	dual-purpose	ÖTZ	H3	6	2	5					8	0	4	0	4	0	<=0,25	0	<=0,25	0	<=8	0	<=0,015	0	<=1	0	<=0,5	0	<=0,03	0	<=4	0	16	0	4	0	<=0,25	0	<=0,25	0	susceptible	susceptible	0
380	23-EP00200-2	ST99	2023-11-27	autumn	MCA	dual-purpose	ÖTZ	H3	6	2	5					<=4	0	4	0	4	0	<=0,25	0	<=0,25	0	<=8	0	<=0,015	0	<=1	0	1	0	<=0,03	0	<=4	0	16	0	4	0	<=0,25	0	<=0,25	0	susceptible	susceptible	0
381	23-EP00200-3	ST99	2023-11-27	autumn	MCA	dual-purpose	ÖTZ	H3	6	2	5					<=4	0	2	0	<=2	0	<=0,25	0	<=0,25	0	<=8	0	<=0,015	0	<=1	0	<=0,5	0	<=0,03	0	<=4	0	<=8	0	<=2	0	<=0,25	0	<=0,25	0	susceptible	susceptible	0
382	23-EP00202-1	ST100	2023-11-27	autumn	MCA	dual-purpose	ÖTZ	H4	9	1	3	B1	58	ecoli_achtman_4	adk(6);fumC(4);gyrB(4);icd(16);mdh(24);purA(8);recA(14)	<=4	0	8	0	8	0	<=0,25	0	<=0,25	0	<=8	0	0.03	0	<=1	0	<=0,5	0	<=0,03	0	<=4	0	32	0	>32	1	<=0,25	0	0.5	0	TET	1x res	0	aph(3'')-Ib;aph(6)-Id;tet(B)
383	23-EP00202-2	ST100	2023-11-27	autumn	MCA	dual-purpose	ÖTZ	H4	9	1	3					<=4	0	4	0	8	0	<=0,25	0	<=0,25	0	<=8	0	<=0,015	0	<=1	0	<=0,5	0	<=0,03	0	<=4	0	<=8	0	<=2	0	<=0,25	0	0.5	0	susceptible	susceptible	0
384	23-EP00202-3	ST100	2023-11-27	autumn	MCA	dual-purpose	ÖTZ	H4	9	1	3	A	10	ecoli_achtman_4	adk(10);fumC(11);gyrB(4);icd(8);mdh(8);purA(8);recA(2)	<=4	0	>32	1	8	0	<=0,25	0	<=0,25	0	<=8	0	<=0,015	0	<=1	0	<=0,5	0	<=0,03	0	<=4	0	>512	1	4	0	<=0,25	0	>16	1	AMP, SMX, TMP	2x res	0	aph(3'')-Ib;aph(6)-Id;blaTEM-1B;dfrA5;sul2
385	23-EP00204-1	ST101	2023-11-30	autumn	MCA	broiler	ISA	H2	10	3	5	A	1137	ecoli_achtman_4	adk(10);fumC(11);gyrB(57);icd(8);mdh(8);purA(8);recA(2)	<=4	0	4	0	8	0	<=0,25	0	<=0,25	0	<=8	0	<=0,015	0	<=1	0	<=0,5	0	<=0,03	0	<=4	0	<=8	0	>32	1	<=0,25	0	<=0,25	0	TET	1x res	0	tet(B)
386	23-EP00204-2	ST101	2023-11-30	autumn	MCA	broiler	ISA	H2	10	3	5					<=4	0	4	0	8	0	<=0,25	0	<=0,25	0	<=8	0	0.03	0	<=1	0	1	0	<=0,03	0	<=4	0	<=8	0	4	0	<=0,25	0	0.5	0	susceptible	susceptible	0
387	23-EP00204-3	ST101	2023-11-30	autumn	MCA	broiler	ISA	H2	10	3	5	B1	155	ecoli_achtman_4	adk(6);fumC(4);gyrB(14);icd(16);mdh(24);purA(8);recA(14)	<=4	0	4	0	32	1	<=0,25	0	<=0,25	0	<=8	0	<=0,015	0	<=1	0	1	0	<=0,03	0	<=4	0	16	0	>32	1	0.5	0	<=0,25	0	AZI, TET	2x res	0	mph(A);tet(A)
388	23-EP00205-1	M61	2023-12-04	winter	MCA	broiler	ISA	H2	10	4	1					<=4	0	4	0	8	0	<=0,25	0	<=0,25	0	<=8	0	<=0,015	0	<=1	0	<=0,5	0	<=0,03	0	<=4	0	16	0	4	0	<=0,25	0	0.5	0	susceptible	susceptible	0
389	23-EP00205-2	M61	2023-12-04	winter	MCA	broiler	ISA	H2	10	4	1					<=4	0	4	0	8	0	<=0,25	0	<=0,25	0	<=8	0	<=0,015	0	<=1	0	<=0,5	0	<=0,03	0	<=4	0	16	0	4	0	<=0,25	0	0.5	0	susceptible	susceptible	0
390	23-EP00205-3	M61	2023-12-04	winter	MCA	broiler	ISA	H2	10	4	1					<=4	0	4	0	8	0	<=0,25	0	<=0,25	0	<=8	0	<=0,015	0	<=1	0	<=0,5	0	<=0,03	0	<=4	0	16	0	4	0	<=0,25	0	0.5	0	susceptible	susceptible	0
391	23-EP00206-1	ST102	2023-12-07	winter	MCA	broiler	ISA	H2	7	3	3					<=4	0	4	0	8	0	<=0,25	0	<=0,25	0	<=8	0	<=0,015	0	<=1	0	1	0	<=0,03	0	<=4	0	<=8	0	4	0	<=0,25	0	0.5	0	susceptible	susceptible	0
392	23-EP00206-2	ST102	2023-12-07	winter	MCA	broiler	ISA	H2	7	3	3					<=4	0	4	0	4	0	<=0,25	0	<=0,25	0	<=8	0	0.03	0	<=1	0	<=0,5	0	<=0,03	0	<=4	0	32	0	<=2	0	<=0,25	0	0.5	0	susceptible	susceptible	0
393	23-EP00206-3	ST102	2023-12-07	winter	MCA	broiler	ISA	H2	7	3	3					<=4	0	4	0	8	0	<=0,25	0	<=0,25	0	<=8	0	<=0,015	0	<=1	0	<=0,5	0	<=0,03	0	<=4	0	<=8	0	4	0	<=0,25	0	<=0,25	0	susceptible	susceptible	0
394	23-EP00208-1	ST103	2023-12-20	winter	MCA	male layer	LB+	H4	5	2	4	A	746	ecoli_achtman_4	adk(10);fumC(7);gyrB(4);icd(8);mdh(12);purA(8);recA(2)	<=4	0	4	0	8	0	<=0,25	0	0.5	0	16	0	<=0,015	0	<=1	0	1	0	<=0,03	0	<=4	0	<=8	0	>32	1	<=0,25	0	0.5	0	TET	1x res	0	tet(A)
395	23-EP00208-2	ST103	2023-12-20	winter	MCA	male layer	LB+	H4	5	2	4					<=4	0	8	0	4	0	<=0,25	0	0.5	0	<=8	0	0.03	0	<=1	0	1	0	<=0,03	0	<=4	0	<=8	0	<=2	0	<=0,25	0	0.5	0	susceptible	susceptible	0
396	23-EP00208-3	ST103	2023-12-20	winter	MCA	male layer	LB+	H4	5	2	4					<=4	0	4	0	8	0	<=0,25	0	0.5	0	<=8	0	<=0,015	0	<=1	0	<=0,5	0	<=0,03	0	<=4	0	<=8	0	<=2	0	<=0,25	0	<=0,25	0	susceptible	susceptible	0
397	23-EP00210-1	ST104	2023-12-13	winter	MCA	broiler	ISA	H2	10	4	2					<=4	0	4	0	4	0	<=0,25	0	<=0,25	0	<=8	0	<=0,015	0	<=1	0	1	0	<=0,03	0	<=4	0	<=8	0	<=2	0	<=0,25	0	<=0,25	0	susceptible	susceptible	0
398	23-EP00210-2	ST104	2023-12-13	winter	MCA	broiler	ISA	H2	10	4	2					<=4	0	2	0	8	0	<=0,25	0	<=0,25	0	<=8	0	<=0,015	0	<=1	0	<=0,5	0	<=0,03	0	<=4	0	16	0	<=2	0	<=0,25	0	<=0,25	0	susceptible	susceptible	0
399	23-EP00210-3	ST104	2023-12-13	winter	MCA	broiler	ISA	H2	10	4	2					<=4	0	4	0	4	0	<=0,25	0	<=0,25	0	16	0	0.03	0	<=1	0	<=0,5	0	<=0,03	0	<=4	0	16	0	4	0	<=0,25	0	<=0,25	0	susceptible	susceptible	0
400	23-EP00212-1	ST106	2023-12-13	winter	MCA	male layer	LB+	H4	12	2	5					<=4	0	4	0	4	0	<=0,25	0	<=0,25	0	<=8	0	<=0,015	0	<=1	0	1	0	<=0,03	0	8	0	<=8	0	<=2	0	<=0,25	0	0.5	0	susceptible	susceptible	0
401	23-EP00212-2	ST106	2023-12-13	winter	MCA	male layer	LB+	H4	12	2	5					<=4	0	4	0	8	0	<=0,25	0	<=0,25	0	<=8	0	<=0,015	0	2	0	<=0,5	0	<=0,03	0	<=4	0	<=8	0	4	0	<=0,25	0	<=0,25	0	susceptible	susceptible	0
402	23-EP00212-3	ST106	2023-12-13	winter	MCA	male layer	LB+	H4	12	2	5					8	0	4	0	8	0	<=0,25	0	<=0,25	0	<=8	0	<=0,015	0	<=1	0	1	0	<=0,03	0	<=4	0	16	0	4	0	0.5	0	0.5	0	susceptible	susceptible	0
403	23-EP00214-1	ST105	2023-12-14	winter	MCA	broiler	ISA	H5	3	3	5	A	10	ecoli_achtman_4	adk(10);fumC(11);gyrB(4);icd(8);mdh(8);purA(8);recA(2)	<=4	0	>32	1	8	0	<=0,25	0	0.5	0	16	0	<=0,015	0	<=1	0	1	0	<=0,03	0	<=4	0	<=8	0	<=2	0	<=0,25	0	<=0,25	0	AMP	1x res	0	blaTEM-1B
404	23-EP00214-2	ST105	2023-12-14	winter	MCA	broiler	ISA	H5	3	3	5					<=4	0	2	0	8	0	<=0,25	0	<=0,25	0	<=8	0	<=0,015	0	<=1	0	1	0	<=0,03	0	<=4	0	<=8	0	<=2	0	<=0,25	0	0.5	0	susceptible	susceptible	0
405	23-EP00214-3	ST105	2023-12-14	winter	MCA	broiler	ISA	H5	3	3	5	A	13322	ecoli_achtman_4	adk(6);fumC(7);gyrB(712);icd(1);mdh(8);purA(8);recA(2)	<=4	0	4	0	8	0	<=0,25	0	<=0,25	0	16	0	8	1	<=1	0	<=0,5	0	<=0,03	0	>64	1	16	0	>32	1	<=0,25	0	0.5	0	CIP, NAL, TET	2x res	0	tet(B)
406	23-EP00217-1	ST107	2023-12-28	winter	MCA	dual-purpose	ÖTZ	H3	6	3	2					<=4	0	4	0	4	0	<=0,25	0	<=0,25	0	<=8	0	<=0,015	0	<=1	0	<=0,5	0	<=0,03	0	<=4	0	<=8	0	<=2	0	<=0,25	0	0.5	0	susceptible	susceptible	0
407	23-EP00217-2	ST107	2023-12-28	winter	MCA	dual-purpose	ÖTZ	H3	6	3	2					<=4	0	4	0	8	0	<=0,25	0	<=0,25	0	<=8	0	<=0,015	0	<=1	0	1	0	<=0,03	0	<=4	0	16	0	<=2	0	<=0,25	0	<=0,25	0	susceptible	susceptible	0
408	23-EP00217-3	ST107	2023-12-28	winter	MCA	dual-purpose	ÖTZ	H3	6	3	2					<=4	0	4	0	8	0	<=0,25	0	<=0,25	0	16	0	<=0,015	0	<=1	0	<=0,5	0	<=0,03	0	<=4	0	<=8	0	4	0	<=0,25	0	0.5	0	susceptible	susceptible	0
409	23-EP00218-1	ST108	2023-12-29	winter	MCA	dual-purpose	ÖTZ	H3	4	3	2					<=4	0	2	0	8	0	<=0,25	0	<=0,25	0	<=8	0	<=0,015	0	<=1	0	<=0,5	0	<=0,03	0	<=4	0	<=8	0	<=2	0	<=0,25	0	<=0,25	0	susceptible	susceptible	0
410	23-EP00218-2	ST108	2023-12-29	winter	MCA	dual-purpose	ÖTZ	H3	4	3	2					8	0	4	0	4	0	<=0,25	0	<=0,25	0	16	0	0.03	0	<=1	0	<=0,5	0	<=0,03	0	<=4	0	<=8	0	<=2	0	<=0,25	0	1	0	susceptible	susceptible	0
411	23-EP00218-3	ST108	2023-12-29	winter	MCA	dual-purpose	ÖTZ	H3	4	3	2					<=4	0	4	0	8	0	<=0,25	0	<=0,25	0	<=8	0	<=0,015	0	<=1	0	1	0	<=0,03	0	<=4	0	32	0	4	0	<=0,25	0	0.5	0	susceptible	susceptible	0
412	24-EP00002-1	ST109	2024-01-03	winter	MCA	broiler	ISA	H2	1	3	4					<=4	0	8	0	8	0	<=0,25	0	0.5	0	<=8	0	<=0,015	0	<=1	0	1	0	<=0,03	0	<=4	0	<=8	0	<=2	0	<=0,25	0	0.5	0	susceptible	susceptible	0
413	24-EP00002-2	ST109	2024-01-03	winter	MCA	broiler	ISA	H2	1	3	4					<=4	0	4	0	4	0	<=0,25	0	<=0,25	0	16	0	<=0,015	0	<=1	0	1	0	<=0,03	0	<=4	0	16	0	<=2	0	<=0,25	0	0.5	0	susceptible	susceptible	0
414	24-EP00002-3	ST109	2024-01-03	winter	MCA	broiler	ISA	H2	1	3	4					<=4	0	4	0	8	0	<=0,25	0	<=0,25	0	<=8	0	<=0,015	0	<=1	0	<=0,5	0	<=0,03	0	<=4	0	16	0	4	0	<=0,25	0	0.5	0	susceptible	susceptible	0
415	24-EP00004-1	ST110	2024-01-04	winter	MCA	broiler	ISA	H2	10	4	3					<=4	0	4	0	8	0	<=0,25	0	<=0,25	0	<=8	0	<=0,015	0	<=1	0	2	1	<=0,03	0	<=4	0	<=8	0	<=2	0	<=0,25	0	0.5	0	susceptible	susceptible	0
416	24-EP00004-2	ST110	2024-01-04	winter	MCA	broiler	ISA	H2	10	4	3	B1	17742	ecoli_achtman_4	adk(6);fumC(4);gyrB(14);icd(16);mdh(24);purA(8);recA(1359)	<=4	0	8	0	32	1	<=0,25	0	<=0,25	0	<=8	0	<=0,015	0	<=1	0	1	0	<=0,03	0	<=4	0	16	0	4	0	<=0,25	0	<=0,25	0	AZI	1x res	0	mph(A)
417	24-EP00004-3	ST110	2024-01-04	winter	MCA	broiler	ISA	H2	10	4	3					<=4	0	2	0	4	0	<=0,25	0	<=0,25	0	<=8	0	<=0,015	0	<=1	0	1	0	<=0,03	0	<=4	0	<=8	0	<=2	0	<=0,25	0	<=0,25	0	susceptible	susceptible	0
418	24-EP00005-1	M67	2024-01-04	winter	MCA	male layer	LB+	H4	12	3	1					8	0	4	0	8	0	<=0,25	0	<=0,25	0	<=8	0	<=0,015	0	<=1	0	1	0	<=0,03	0	<=4	0	<=8	0	<=2	0	<=0,25	0	<=0,25	0	susceptible	susceptible	0
419	24-EP00005-2	M67	2024-01-04	winter	MCA	male layer	LB+	H4	12	3	1					<=4	0	4	0	4	0	<=0,25	0	<=0,25	0	<=8	0	<=0,015	0	<=1	0	1	0	<=0,03	0	<=4	0	<=8	0	<=2	0	<=0,25	0	<=0,25	0	susceptible	susceptible	0
420	24-EP00005-3	M67	2024-01-04	winter	MCA	male layer	LB+	H4	12	3	1					<=4	0	2	0	8	0	<=0,25	0	<=0,25	0	<=8	0	<=0,015	0	<=1	0	1	0	<=0,03	0	<=4	0	<=8	0	<=2	0	<=0,25	0	<=0,25	0	susceptible	susceptible	0
421	24-EP00008-1	ST111	2024-01-10	winter	MCA	male layer	LB+	H4	13	3	4					<=4	0	4	0	8	0	<=0,25	0	<=0,25	0	<=8	0	<=0,015	0	<=1	0	1	0	<=0,03	0	<=4	0	<=8	0	<=2	0	<=0,25	0	<=0,25	0	susceptible	susceptible	0
422	24-EP00008-2	ST111	2024-01-10	winter	MCA	male layer	LB+	H4	13	3	4					<=4	0	4	0	4	0	<=0,25	0	<=0,25	0	<=8	0	<=0,015	0	<=1	0	<=0,5	0	<=0,03	0	<=4	0	16	0	<=2	0	<=0,25	0	<=0,25	0	susceptible	susceptible	0
423	24-EP00008-3	ST111	2024-01-10	winter	MCA	male layer	LB+	H4	13	3	4					<=4	0	2	0	4	0	<=0,25	0	<=0,25	0	<=8	0	<=0,015	0	<=1	0	1	0	<=0,03	0	<=4	0	64	0	<=2	0	<=0,25	0	<=0,25	0	susceptible	susceptible	0
424	24-EP00010-1	ST112	2024-01-11	winter	MCA	male layer	LB+	H4	5	2	5					<=4	0	4	0	8	0	<=0,25	0	<=0,25	0	<=8	0	0.03	0	<=1	0	1	0	<=0,03	0	<=4	0	16	0	<=2	0	<=0,25	0	0.5	0	susceptible	susceptible	0
425	24-EP00010-2	ST112	2024-01-11	winter	MCA	male layer	LB+	H4	5	2	5					<=4	0	4	0	8	0	<=0,25	0	<=0,25	0	<=8	0	<=0,015	0	<=1	0	<=0,5	0	<=0,03	0	<=4	0	<=8	0	<=2	0	<=0,25	0	<=0,25	0	susceptible	susceptible	0
426	24-EP00010-3	ST112	2024-01-11	winter	MCA	male layer	LB+	H4	5	2	5					<=4	0	4	0	8	0	<=0,25	0	<=0,25	0	<=8	0	<=0,015	0	<=1	0	<=0,5	0	<=0,03	0	<=4	0	16	0	4	0	<=0,25	0	0.5	0	susceptible	susceptible	0
427	24-EP00012-1	ST115	2024-01-11	winter	MCA	dual-purpose	ÖTZ	H3	4	3	3					<=4	0	4	0	8	0	<=0,25	0	<=0,25	0	<=8	0	<=0,015	0	<=1	0	1	0	<=0,03	0	<=4	0	<=8	0	<=2	0	<=0,25	0	<=0,25	0	susceptible	susceptible	0
428	24-EP00012-2	ST115	2024-01-11	winter	MCA	dual-purpose	ÖTZ	H3	4	3	3	A	10	ecoli_achtman_4	adk(10);fumC(11);gyrB(4);icd(8);mdh(8);purA(8);recA(2)	<=4	0	4	0	8	0	<=0,25	0	<=0,25	0	<=8	0	0.25	1	<=1	0	<=0,5	0	<=0,03	0	>64	1	<=8	0	<=2	0	<=0,25	0	<=0,25	0	CIP, NAL	1x res	0	/
429	24-EP00012-3	ST115	2024-01-11	winter	MCA	dual-purpose	ÖTZ	H3	4	3	3					<=4	0	4	0	8	0	<=0,25	0	<=0,25	0	<=8	0	0.03	0	<=1	0	<=0,5	0	<=0,03	0	<=4	0	<=8	0	<=2	0	<=0,25	0	<=0,25	0	susceptible	susceptible	0
430	24-EP00013-1	ST113	2024-01-15	winter	MCA	male layer	LB+	H4	12	3	2					<=4	0	2	0	<=2	0	<=0,25	0	<=0,25	0	<=8	0	<=0,015	0	<=1	0	1	0	<=0,03	0	<=4	0	<=8	0	<=2	0	<=0,25	0	<=0,25	0	susceptible	susceptible	0
431	24-EP00013-2	ST113	2024-01-15	winter	MCA	male layer	LB+	H4	12	3	2					<=4	0	4	0	8	0	<=0,25	0	<=0,25	0	<=8	0	<=0,015	0	<=1	0	<=0,5	0	<=0,03	0	<=4	0	<=8	0	<=2	0	<=0,25	0	<=0,25	0	susceptible	susceptible	0
432	24-EP00013-3	ST113	2024-01-15	winter	MCA	male layer	LB+	H4	12	3	2					<=4	0	4	0	4	0	<=0,25	0	<=0,25	0	<=8	0	<=0,015	0	<=1	0	1	0	<=0,03	0	<=4	0	16	0	<=2	0	<=0,25	0	<=0,25	0	susceptible	susceptible	0
433	24-EP00014-1	ST114	2024-01-15	winter	MCA	dual-purpose	ÖTZ	H3	6	3	3	B1	155	ecoli_achtman_4	adk(6);fumC(4);gyrB(14);icd(16);mdh(24);purA(8);recA(14)	<=4	0	>32	1	8	0	<=0,25	0	<=0,25	0	<=8	0	0.03	0	<=1	0	1	0	<=0,03	0	<=4	0	16	0	<=2	0	<=0,25	0	0.5	0	AMP	1x res	0	blaTEM-1A
434	24-EP00014-2	ST114	2024-01-15	winter	MCA	dual-purpose	ÖTZ	H3	6	3	3					<=4	0	4	0	8	0	<=0,25	0	<=0,25	0	<=8	0	<=0,015	0	<=1	0	1	0	<=0,03	0	<=4	0	<=8	0	<=2	0	<=0,25	0	0.5	0	susceptible	susceptible	0
435	24-EP00014-3	ST114	2024-01-15	winter	MCA	dual-purpose	ÖTZ	H3	6	3	3					<=4	0	4	0	8	0	<=0,25	0	<=0,25	0	<=8	0	0.03	0	<=1	0	<=0,5	0	<=0,03	0	<=4	0	<=8	0	<=2	0	<=0,25	0	0.5	0	susceptible	susceptible	0
436	24-EP00016-1	ST116	2024-01-18	winter	MCA	broiler	ISA	H4	2	3	2					<=4	0	2	0	8	0	<=0,25	0	<=0,25	0	<=8	0	<=0,015	0	<=1	0	<=0,5	0	<=0,03	0	<=4	0	<=8	0	<=2	0	<=0,25	0	<=0,25	0	susceptible	susceptible	0
437	24-EP00016-2	ST116	2024-01-18	winter	MCA	broiler	ISA	H4	2	3	2					<=4	0	4	0	8	0	<=0,25	0	<=0,25	0	<=8	0	<=0,015	0	<=1	0	<=0,5	0	<=0,03	0	<=4	0	<=8	0	<=2	0	<=0,25	0	<=0,25	0	susceptible	susceptible	0
438	24-EP00016-3	ST116	2024-01-18	winter	MCA	broiler	ISA	H4	2	3	2					<=4	0	2	0	8	0	<=0,25	0	<=0,25	0	<=8	0	<=0,015	0	<=1	0	<=0,5	0	<=0,03	0	<=4	0	<=8	0	<=2	0	<=0,25	0	<=0,25	0	susceptible	susceptible	0
439	24-EP00019-1	M69	2024-01-29	winter	MCA	broiler	ISA	H2	3	4	1					<=4	0	4	0	8	0	<=0,25	0	<=0,25	0	<=8	0	<=0,015	0	<=1	0	1	0	<=0,03	0	<=4	0	16	0	<=2	0	<=0,25	0	<=0,25	0	susceptible	susceptible	0
440	24-EP00019-2	M69	2024-01-29	winter	MCA	broiler	ISA	H2	3	4	1					<=4	0	4	0	8	0	<=0,25	0	<=0,25	0	<=8	0	<=0,015	0	<=1	0	<=0,5	0	<=0,03	0	<=4	0	<=8	0	<=2	0	<=0,25	0	<=0,25	0	susceptible	susceptible	0
441	24-EP00019-3	M69	2024-01-29	winter	MCA	broiler	ISA	H2	3	4	1					<=4	0	4	0	8	0	<=0,25	0	<=0,25	0	<=8	0	<=0,015	0	<=1	0	<=0,5	0	<=0,03	0	<=4	0	<=8	0	<=2	0	<=0,25	0	<=0,25	0	susceptible	susceptible	0
442	24-EP00020-1	ST118	2024-01-30	winter	MCA	broiler	ISA	H2	1	3	5					<=4	0	2	0	8	0	<=0,25	0	<=0,25	0	<=8	0	<=0,015	0	<=1	0	1	0	<=0,03	0	<=4	0	<=8	0	<=2	0	<=0,25	0	<=0,25	0	susceptible	susceptible	0
443	24-EP00020-2	ST118	2024-01-30	winter	MCA	broiler	ISA	H2	1	3	5					<=4	0	4	0	8	0	<=0,25	0	<=0,25	0	<=8	0	<=0,015	0	<=1	0	<=0,5	0	<=0,03	0	<=4	0	16	0	<=2	0	<=0,25	0	0.5	0	susceptible	susceptible	0
444	24-EP00020-3	ST118	2024-01-30	winter	MCA	broiler	ISA	H2	1	3	5					<=4	0	4	0	8	0	<=0,25	0	<=0,25	0	<=8	0	<=0,015	0	<=1	0	1	0	<=0,03	0	<=4	0	<=8	0	<=2	0	<=0,25	0	<=0,25	0	susceptible	susceptible	0
445	24-EP00022-1	ST119	2024-01-31	winter	MCA	male layer	LB+	H4	13	3	5					<=4	0	4	0	8	0	<=0,25	0	<=0,25	0	16	0	<=0,015	0	<=1	0	1	0	<=0,03	0	<=4	0	<=8	0	<=2	0	<=0,25	0	0.5	0	susceptible	susceptible	0
446	24-EP00022-2	ST119	2024-01-31	winter	MCA	male layer	LB+	H4	13	3	5	A	665	ecoli_achtman_4	adk(122);fumC(11);gyrB(125);icd(12);mdh(96);purA(8);recA(2)	<=4	0	>32	1	4	0	<=0,25	0	<=0,25	0	<=8	0	0.03	0	<=1	0	1	0	<=0,03	0	<=4	0	<=8	0	<=2	0	<=0,25	0	<=0,25	0	AMP	1x res	0	blaTEM-1C
447	24-EP00022-3	ST119	2024-01-31	winter	MCA	male layer	LB+	H4	13	3	5					<=4	0	4	0	8	0	<=0,25	0	<=0,25	0	16	0	<=0,015	0	<=1	0	1	0	<=0,03	0	<=4	0	<=8	0	<=2	0	0.5	0	0.5	0	susceptible	susceptible	0
448	24-EP00024-1	M71	2024-02-01	winter	MCA	dual-purpose	ÖTZ	H4	9	2	1					<=4	0	4	0	8	0	<=0,25	0	<=0,25	0	<=8	0	0.03	0	<=1	0	1	0	<=0,03	0	<=4	0	16	0	<=2	0	<=0,25	0	0.5	0	susceptible	susceptible	0
449	24-EP00024-2	M71	2024-02-01	winter	MCA	dual-purpose	ÖTZ	H4	9	2	1					<=4	0	4	0	8	0	<=0,25	0	<=0,25	0	<=8	0	<=0,015	0	<=1	0	<=0,5	0	<=0,03	0	<=4	0	<=8	0	<=2	0	<=0,25	0	<=0,25	0	susceptible	susceptible	0
450	24-EP00024-3	M71	2024-02-01	winter	MCA	dual-purpose	ÖTZ	H4	9	2	1					<=4	0	2	0	8	0	<=0,25	0	<=0,25	0	<=8	0	<=0,015	0	<=1	0	<=0,5	0	<=0,03	0	<=4	0	<=8	0	<=2	0	<=0,25	0	<=0,25	0	susceptible	susceptible	0
451	24-EP00026-1	ST120	2024-02-02	winter	MCA	male layer	LB+	H4	12	3	3					<=4	0	4	0	8	0	<=0,25	0	<=0,25	0	<=8	0	0.03	0	<=1	0	2	1	<=0,03	0	<=4	0	<=8	0	<=2	0	<=0,25	0	<=0,25	0	susceptible	susceptible	0
452	24-EP00026-2	ST120	2024-02-02	winter	MCA	male layer	LB+	H4	12	3	3	B1	155	ecoli_achtman_4	adk(6);fumC(4);gyrB(14);icd(16);mdh(24);purA(8);recA(14)	8	0	>32	1	16	0	<=0,25	0	<=0,25	0	16	0	<=0,015	0	<=1	0	2	1	<=0,03	0	<=4	0	>512	1	<=2	0	<=0,25	0	>16	1	AMP, SMX, TMP	2x res	0	aadA1;aadA5;blaTEM-1B;dfrA17;lnu(G);sul2
453	24-EP00026-3	ST120	2024-02-02	winter	MCA	male layer	LB+	H4	12	3	3	A	10	ecoli_achtman_4	adk(10);fumC(11);gyrB(4);icd(8);mdh(8);purA(8);recA(2)	<=4	0	2	0	8	0	<=0,25	0	<=0,25	0	<=8	0	0.25	1	<=1	0	<=0,5	0	<=0,03	0	>64	1	<=8	0	<=2	0	<=0,25	0	<=0,25	0	CIP, NAL	1x res	0	/
454	24-EP00028-1	ST121	2024-02-01	winter	MCA	broiler	ISA	H2	7	3	4	G	117	ecoli_achtman_4	adk(20);fumC(45);gyrB(41);icd(43);mdh(5);purA(32);recA(2)	<=4	0	2	0	8	0	<=0,25	0	<=0,25	0	<=8	0	0.25	1	<=1	0	<=0,5	0	<=0,03	0	>64	1	16	0	>32	1	<=0,25	0	<=0,25	0	CIP, NAL, TET	2x res	0	tet(B)
455	24-EP00028-2	ST121	2024-02-01	winter	MCA	broiler	ISA	H2	7	3	4					<=4	0	4	0	8	0	<=0,25	0	<=0,25	0	16	0	<=0,015	0	<=1	0	1	0	<=0,03	0	<=4	0	<=8	0	<=2	0	<=0,25	0	0.5	0	susceptible	susceptible	0
456	24-EP00028-3	ST121	2024-02-01	winter	MCA	broiler	ISA	H2	7	3	4					8	0	4	0	16	0	<=0,25	0	<=0,25	0	16	0	0.03	0	<=1	0	1	0	<=0,03	0	<=4	0	16	0	<=2	0	<=0,25	0	0.5	0	susceptible	susceptible	0
457	24-EP00030-1	ST122	2024-02-07	winter	MCA	broiler	ISA	H4	2	3	3					<=4	0	4	0	8	0	<=0,25	0	<=0,25	0	<=8	0	<=0,015	0	<=1	0	<=0,5	0	<=0,03	0	<=4	0	<=8	0	<=2	0	<=0,25	0	<=0,25	0	susceptible	susceptible	0
458	24-EP00030-2	ST122	2024-02-07	winter	MCA	broiler	ISA	H4	2	3	3	A	10	ecoli_achtman_4	adk(10);fumC(11);gyrB(4);icd(8);mdh(8);purA(8);recA(2)	<=4	0	>32	1	8	0	<=0,25	0	<=0,25	0	<=8	0	<=0,015	0	<=1	0	1	0	<=0,03	0	8	0	<=8	0	<=2	0	<=0,25	0	<=0,25	0	AMP	1x res	0	blaTEM-1B
459	24-EP00030-3	ST122	2024-02-07	winter	MCA	broiler	ISA	H4	2	3	3					<=4	0	4	0	16	0	<=0,25	0	<=0,25	0	<=8	0	<=0,015	0	<=1	0	<=0,5	0	<=0,03	0	<=4	0	<=8	0	<=2	0	<=0,25	0	<=0,25	0	susceptible	susceptible	0
460	24-EP00032-1	ST123	2024-02-08	winter	MCA	broiler	ISA	H2	10	4	4					<=4	0	4	0	8	0	<=0,25	0	<=0,25	0	<=8	0	0.03	0	<=1	0	<=0,5	0	<=0,03	0	<=4	0	<=8	0	<=2	0	<=0,25	0	<=0,25	0	susceptible	susceptible	0
461	24-EP00032-2	ST123	2024-02-08	winter	MCA	broiler	ISA	H2	10	4	4					<=4	0	4	0	8	0	<=0,25	0	<=0,25	0	<=8	0	<=0,015	0	<=1	0	<=0,5	0	<=0,03	0	<=4	0	<=8	0	<=2	0	<=0,25	0	<=0,25	0	susceptible	susceptible	0
462	24-EP00032-3	ST123	2024-02-08	winter	MCA	broiler	ISA	H2	10	4	4					<=4	0	4	0	8	0	<=0,25	0	<=0,25	0	<=8	0	0.03	0	<=1	0	<=0,5	0	<=0,03	0	<=4	0	16	0	<=2	0	<=0,25	0	<=0,25	0	susceptible	susceptible	0
463	24-EP00033-1	ST124	2024-02-12	winter	MCA	broiler	ISA	H2	3	4	2	A	2223	ecoli_achtman_4	adk(6);fumC(11);gyrB(5);icd(8);mdh(7);purA(8);recA(2)	<=4	0	4	0	4	0	<=0,25	0	<=0,25	0	<=8	0	0.25	1	<=1	0	1	0	<=0,03	0	16	1	<=8	0	<=2	0	<=0,25	0	0.5	0	CIP, NAL	1x res	0	qnrB19
464	24-EP00033-2	ST124	2024-02-12	winter	MCA	broiler	ISA	H2	3	4	2					<=4	0	4	0	8	0	<=0,25	0	<=0,25	0	<=8	0	<=0,015	0	<=1	0	<=0,5	0	<=0,03	0	<=4	0	16	0	<=2	0	<=0,25	0	<=0,25	0	susceptible	susceptible	0
465	24-EP00033-3	ST124	2024-02-12	winter	MCA	broiler	ISA	H2	3	4	2					<=4	0	4	0	4	0	<=0,25	0	<=0,25	0	<=8	0	<=0,015	0	<=1	0	<=0,5	0	<=0,03	0	<=4	0	32	0	<=2	0	<=0,25	0	0.5	0	susceptible	susceptible	0
466	24-EP00034-1	ST125	2024-02-12	winter	MCA	dual-purpose	ÖTZ	H4	9	1	4					<=4	0	4	0	8	0	<=0,25	0	<=0,25	0	<=8	0	<=0,015	0	<=1	0	1	0	<=0,03	0	<=4	0	<=8	0	<=2	0	<=0,25	0	<=0,25	0	susceptible	susceptible	0
467	24-EP00034-2	ST125	2024-02-12	winter	MCA	dual-purpose	ÖTZ	H4	9	1	4					8	0	2	0	8	0	<=0,25	0	<=0,25	0	<=8	0	<=0,015	0	<=1	0	2	1	<=0,03	0	<=4	0	<=8	0	<=2	0	<=0,25	0	<=0,25	0	susceptible	susceptible	0
468	24-EP00034-3	ST125	2024-02-12	winter	MCA	dual-purpose	ÖTZ	H4	9	1	4					<=4	0	4	0	4	0	<=0,25	0	<=0,25	0	<=8	0	<=0,015	0	<=1	0	1	0	0.06	0	<=4	0	16	0	<=2	0	<=0,25	0	<=0,25	0	susceptible	susceptible	0
469	24-EP00036-1	ST126	2024-02-12	winter	MCA	dual-purpose	ÖTZ	H4	9	2	2	B1	155	ecoli_achtman_4	adk(6);fumC(4);gyrB(14);icd(16);mdh(24);purA(8);recA(14)	<=4	0	>32	1	8	0	<=0,25	0	0.5	0	<=8	0	0.03	0	<=1	0	<=0,5	0	<=0,03	0	<=4	0	16	0	<=2	0	<=0,25	0	0.5	0	AMP	1x res	0	blaTEM-1C
470	24-EP00036-2	ST126	2024-02-12	winter	MCA	dual-purpose	ÖTZ	H4	9	2	2					<=4	0	2	0	4	0	<=0,25	0	<=0,25	0	<=8	0	<=0,015	0	<=1	0	<=0,5	0	<=0,03	0	<=4	0	16	0	<=2	0	<=0,25	0	<=0,25	0	susceptible	susceptible	0
471	24-EP00036-3	ST126	2024-02-12	winter	MCA	dual-purpose	ÖTZ	H4	9	2	2					<=4	0	2	0	4	0	<=0,25	0	<=0,25	0	<=8	0	<=0,015	0	<=1	0	1	0	<=0,03	0	<=4	0	<=8	0	<=2	0	<=0,25	0	<=0,25	0	susceptible	susceptible	0
472	24-EP00038-1	ST127	2024-02-23	winter	MCA	broiler	ISA	H2	10	4	5					<=4	0	4	0	8	0	<=0,25	0	0.5	0	<=8	0	0.03	0	<=1	0	1	0	<=0,03	0	<=4	0	16	0	4	0	<=0,25	0	0.5	0	susceptible	susceptible	0
473	24-EP00038-2	ST127	2024-02-23	winter	MCA	broiler	ISA	H2	10	4	5					<=4	0	4	0	4	0	<=0,25	0	<=0,25	0	<=8	0	<=0,015	0	<=1	0	1	0	<=0,03	0	<=4	0	<=8	0	<=2	0	<=0,25	0	<=0,25	0	susceptible	susceptible	0
474	24-EP00038-3	ST127	2024-02-23	winter	MCA	broiler	ISA	H2	10	4	5					<=4	0	4	0	8	0	<=0,25	0	<=0,25	0	<=8	0	0.03	0	<=1	0	<=0,5	0	<=0,03	0	<=4	0	<=8	0	<=2	0	<=0,25	0	0.5	0	susceptible	susceptible	0
475	24-EP00039-1	M73	2024-02-26	winter	MCA	broiler	ISA	H2	7	4	1					<=4	0	4	0	8	0	<=0,25	0	<=0,25	0	<=8	0	<=0,015	0	<=1	0	<=0,5	0	<=0,03	0	<=4	0	16	0	<=2	0	<=0,25	0	<=0,25	0	susceptible	susceptible	0
476	24-EP00039-2	M73	2024-02-26	winter	MCA	broiler	ISA	H2	7	4	1					<=4	0	4	0	8	0	<=0,25	0	<=0,25	0	<=8	0	<=0,015	0	<=1	0	1	0	<=0,03	0	<=4	0	16	0	<=2	0	<=0,25	0	<=0,25	0	susceptible	susceptible	0
477	24-EP00039-3	M73	2024-02-26	winter	MCA	broiler	ISA	H2	7	4	1					<=4	0	4	0	8	0	<=0,25	0	<=0,25	0	<=8	0	<=0,015	0	<=1	0	<=0,5	0	<=0,03	0	<=4	0	16	0	<=2	0	<=0,25	0	<=0,25	0	susceptible	susceptible	0
478	24-EP00040-1	ST128	2024-02-28	winter	MCA	broiler	ISA	H2	3	4	3	D	69	ecoli_achtman_4	adk(21);fumC(35);gyrB(27);icd(6);mdh(5);purA(5);recA(4)	<=4	0	>32	1	4	0	<=0,25	0	<=0,25	0	<=8	0	<=0,015	0	<=1	0	1	0	<=0,03	0	<=4	0	32	0	<=2	0	<=0,25	0	<=0,25	0	AMP	1x res	0	blaTEM-1B
479	24-EP00040-2	ST128	2024-02-28	winter	MCA	broiler	ISA	H2	3	4	3	A	10	ecoli_achtman_4	adk(10);fumC(11);gyrB(4);icd(8);mdh(8);purA(8);recA(2)	<=4	0	4	0	8	0	<=0,25	0	<=0,25	0	16	0	0.5	1	<=1	0	1	0	<=0,03	0	32	1	<=8	0	<=2	0	<=0,25	0	<=0,25	0	CIP, NAL	1x res	0	qnrB19
480	24-EP00040-3	ST128	2024-02-28	winter	MCA	broiler	ISA	H2	3	4	3					<=4	0	2	0	8	0	<=0,25	0	<=0,25	0	<=8	0	<=0,015	0	<=1	0	<=0,5	0	<=0,03	0	<=4	0	32	0	<=2	0	<=0,25	0	<=0,25	0	susceptible	susceptible	0
481	24-EP00042-1	ST129	2024-02-27	winter	MCA	male layer	LB+	H4	12	3	4					<=4	0	4	0	8	0	<=0,25	0	<=0,25	0	<=8	0	<=0,015	0	<=1	0	2	1	<=0,03	0	<=4	0	<=8	0	<=2	0	<=0,25	0	<=0,25	0	susceptible	susceptible	0
482	24-EP00042-2	ST129	2024-02-27	winter	MCA	male layer	LB+	H4	12	3	4					<=4	0	2	0	<=2	0	<=0,25	0	<=0,25	0	<=8	0	<=0,015	0	<=1	0	1	0	<=0,03	0	<=4	0	<=8	0	<=2	0	<=0,25	0	<=0,25	0	susceptible	susceptible	0
483	24-EP00042-3	ST129	2024-02-27	winter	MCA	male layer	LB+	H4	12	3	4					<=4	0	8	0	8	0	<=0,25	0	0.5	0	<=8	0	<=0,015	0	<=1	0	1	0	<=0,03	0	<=4	0	<=8	0	<=2	0	<=0,25	0	<=0,25	0	susceptible	susceptible	0
484	24-EP00044-1	M75	2024-03-07	spring	MCA	male layer	LB+	H4	11	4	1					<=4	0	2	0	8	0	<=0,25	0	<=0,25	0	<=8	0	0.06	0	<=1	0	<=0,5	0	<=0,03	0	<=4	0	<=8	0	<=2	0	<=0,25	0	<=0,25	0	susceptible	susceptible	0
485	24-EP00044-2	M75	2024-03-07	spring	MCA	male layer	LB+	H4	11	4	1					<=4	0	2	0	4	0	<=0,25	0	<=0,25	0	<=8	0	<=0,015	0	<=1	0	1	0	<=0,03	0	<=4	0	16	0	<=2	0	<=0,25	0	<=0,25	0	susceptible	susceptible	0
486	24-EP00044-3	M75	2024-03-07	spring	MCA	male layer	LB+	H4	11	4	1					<=4	0	4	0	4	0	<=0,25	0	<=0,25	0	<=8	0	<=0,015	0	<=1	0	<=0,5	0	<=0,03	0	<=4	0	16	0	<=2	0	<=0,25	0	<=0,25	0	susceptible	susceptible	0
487	24-EP00046-1	ST130	2024-02-29	winter	MCA	dual-purpose	ÖTZ	H4	9	2	3					<=4	0	4	0	8	0	<=0,25	0	<=0,25	0	<=8	0	<=0,015	0	<=1	0	<=0,5	0	<=0,03	0	<=4	0	16	0	<=2	0	<=0,25	0	<=0,25	0	susceptible	susceptible	0
488	24-EP00046-2	ST130	2024-02-29	winter	MCA	dual-purpose	ÖTZ	H4	9	2	3					<=4	0	8	0	8	0	<=0,25	0	<=0,25	0	<=8	0	0.03	0	<=1	0	1	0	<=0,03	0	<=4	0	16	0	<=2	0	<=0,25	0	<=0,25	0	susceptible	susceptible	0
489	24-EP00046-3	ST130	2024-02-29	winter	MCA	dual-purpose	ÖTZ	H4	9	2	3					<=4	0	4	0	4	0	<=0,25	0	<=0,25	0	<=8	0	<=0,015	0	<=1	0	1	0	<=0,03	0	<=4	0	<=8	0	<=2	0	<=0,25	0	<=0,25	0	susceptible	susceptible	0
490	24-EP00047-1	M81	2024-02-29	winter	MCA	dual-purpose	ÖTZ	H4	9	3	1					<=4	0	4	0	4	0	<=0,25	0	<=0,25	0	<=8	0	<=0,015	0	<=1	0	1	0	<=0,03	0	<=4	0	32	0	<=2	0	<=0,25	0	0.5	0	susceptible	susceptible	0
491	24-EP00047-2	M81	2024-02-29	winter	MCA	dual-purpose	ÖTZ	H4	9	3	1	B1	155	ecoli_achtman_4	adk(6);fumC(4);gyrB(14);icd(16);mdh(24);purA(8);recA(14)	<=4	0	>32	1	8	0	<=0,25	0	0.5	0	<=8	0	<=0,015	0	<=1	0	<=0,5	0	<=0,03	0	<=4	0	16	0	4	0	<=0,25	0	0.5	0	AMP	1x res	0	blaTEM-1C
492	24-EP00047-3	M81	2024-02-29	winter	MCA	dual-purpose	ÖTZ	H4	9	3	1					<=4	0	4	0	8	0	<=0,25	0	0.5	0	<=8	0	<=0,015	0	<=1	0	<=0,5	0	<=0,03	0	<=4	0	<=8	0	<=2	0	<=0,25	0	0.5	0	susceptible	susceptible	0
493	24-EP00048-1	M77	2024-02-29	winter	MCA	male layer	LB+	H4	13	4	1					<=4	0	2	0	16	0	<=0,25	0	<=0,25	0	<=8	0	<=0,015	0	<=1	0	<=0,5	0	<=0,03	0	<=4	0	<=8	0	<=2	0	<=0,25	0	<=0,25	0	susceptible	susceptible	0
494	24-EP00048-2	M77	2024-02-29	winter	MCA	male layer	LB+	H4	13	4	1					<=4	0	4	0	8	0	<=0,25	0	<=0,25	0	<=8	0	0.03	0	<=1	0	1	0	<=0,03	0	<=4	0	16	0	<=2	0	<=0,25	0	0.5	0	susceptible	susceptible	0
495	24-EP00048-3	M77	2024-02-29	winter	MCA	male layer	LB+	H4	13	4	1					8	0	8	0	16	0	<=0,25	0	<=0,25	0	16	0	0.03	0	<=1	0	1	0	<=0,03	0	<=4	0	16	0	4	0	<=0,25	0	0.5	0	susceptible	susceptible	0
496	24-EP00049-1	ST131	2024-03-06	spring	MCA	broiler	ISA	H2	7	4	2					<=4	0	2	0	4	0	<=0,25	0	<=0,25	0	<=8	0	<=0,015	0	<=1	0	<=0,5	0	<=0,03	0	<=4	0	<=8	0	<=2	0	<=0,25	0	<=0,25	0	susceptible	susceptible	0
497	24-EP00049-2	ST131	2024-03-06	spring	MCA	broiler	ISA	H2	7	4	2					<=4	0	4	0	8	0	<=0,25	0	<=0,25	0	<=8	0	<=0,015	0	<=1	0	<=0,5	0	<=0,03	0	<=4	0	<=8	0	<=2	0	<=0,25	0	<=0,25	0	susceptible	susceptible	0
498	24-EP00049-3	ST131	2024-03-06	spring	MCA	broiler	ISA	H2	7	4	2					<=4	0	4	0	4	0	<=0,25	0	<=0,25	0	<=8	0	0.03	0	<=1	0	<=0,5	0	<=0,03	0	<=4	0	<=8	0	<=2	0	<=0,25	0	<=0,25	0	susceptible	susceptible	0
499	24-EP00050-1	ST132	2024-03-11	spring	MCA	male layer	LB+	H4	13	4	2					<=4	0	4	0	4	0	<=0,25	0	<=0,25	0	<=8	0	<=0,015	0	<=1	0	<=0,5	0	<=0,03	0	<=4	0	32	0	<=2	0	<=0,25	0	0.5	0	susceptible	susceptible	0
500	24-EP00050-2	ST132	2024-03-11	spring	MCA	male layer	LB+	H4	13	4	2					<=4	0	2	0	4	0	<=0,25	0	<=0,25	0	<=8	0	0.03	0	<=1	0	1	0	<=0,03	0	<=4	0	<=8	0	<=2	0	<=0,25	0	0.5	0	susceptible	susceptible	0
501	24-EP00050-3	ST132	2024-03-11	spring	MCA	male layer	LB+	H4	13	4	2					<=4	0	2	0	4	0	<=0,25	0	<=0,25	0	<=8	0	0.03	0	<=1	0	1	0	<=0,03	0	<=4	0	<=8	0	<=2	0	<=0,25	0	0.5	0	susceptible	susceptible	0
502	24-EP00052-1	ST133	2024-03-12	spring	MCA	dual-purpose	ÖTZ	H3	4	3	4					<=4	0	4	0	8	0	<=0,25	0	<=0,25	0	<=8	0	<=0,015	0	<=1	0	1	0	<=0,03	0	<=4	0	16	0	<=2	0	<=0,25	0	<=0,25	0	susceptible	susceptible	0
503	24-EP00052-2	ST133	2024-03-12	spring	MCA	dual-purpose	ÖTZ	H3	4	3	4					<=4	0	4	0	8	0	<=0,25	0	<=0,25	0	<=8	0	<=0,015	0	<=1	0	1	0	<=0,03	0	<=4	0	16	0	<=2	0	<=0,25	0	<=0,25	0	susceptible	susceptible	0
504	24-EP00052-3	ST133	2024-03-12	spring	MCA	dual-purpose	ÖTZ	H3	4	3	4	A	1518	ecoli_achtman_4	adk(6);fumC(7);gyrB(4);icd(1);mdh(8);purA(18);recA(2)	<=4	0	>32	1	8	0	<=0,25	0	<=0,25	0	<=8	0	<=0,015	0	<=1	0	1	0	<=0,03	0	<=4	0	<=8	0	<=2	0	<=0,25	0	<=0,25	0	AMP	1x res	0	blaTEM-1B
505	24-EP00053-1	ST134	2024-03-13	spring	MCA	dual-purpose	ÖTZ	H4	9	3	2					<=4	0	2	0	8	0	<=0,25	0	<=0,25	0	<=8	0	<=0,015	0	<=1	0	1	0	<=0,03	0	<=4	0	64	0	<=2	0	<=0,25	0	<=0,25	0	susceptible	susceptible	0
506	24-EP00053-2	ST134	2024-03-13	spring	MCA	dual-purpose	ÖTZ	H4	9	3	2					<=4	0	2	0	4	0	<=0,25	0	<=0,25	0	<=8	0	<=0,015	0	<=1	0	<=0,5	0	<=0,03	0	<=4	0	<=8	0	<=2	0	<=0,25	0	<=0,25	0	susceptible	susceptible	0
507	24-EP00053-3	ST134	2024-03-13	spring	MCA	dual-purpose	ÖTZ	H4	9	3	2					<=4	0	4	0	8	0	<=0,25	0	<=0,25	0	<=8	0	<=0,015	0	<=1	0	1	0	<=0,03	0	<=4	0	64	0	<=2	0	<=0,25	0	<=0,25	0	susceptible	susceptible	0
508	24-EP00054-1	ST135	2024-03-13	spring	MCA	dual-purpose	ÖTZ	H4	9	1	5					<=4	0	4	0	8	0	<=0,25	0	<=0,25	0	<=8	0	<=0,015	0	<=1	0	1	0	<=0,03	0	<=4	0	16	0	<=2	0	<=0,25	0	<=0,25	0	susceptible	susceptible	0
509	24-EP00054-2	ST135	2024-03-13	spring	MCA	dual-purpose	ÖTZ	H4	9	1	5					<=4	0	4	0	8	0	<=0,25	0	<=0,25	0	<=8	0	0.03	0	<=1	0	<=0,5	0	<=0,03	0	<=4	0	16	0	<=2	0	<=0,25	0	1	0	susceptible	susceptible	0
510	24-EP00054-3	ST135	2024-03-13	spring	MCA	dual-purpose	ÖTZ	H4	9	1	5					<=4	0	2	0	8	0	<=0,25	0	<=0,25	0	<=8	0	<=0,015	0	<=1	0	1	0	<=0,03	0	<=4	0	<=8	0	<=2	0	<=0,25	0	<=0,25	0	susceptible	susceptible	0
511	24-EP00056-1	ST136	2024-03-14	spring	MCA	broiler	ISA	H4	2	3	5	B1	155	ecoli_achtman_4	adk(6);fumC(4);gyrB(14);icd(16);mdh(24);purA(8);recA(14)	<=4	0	>32	1	8	0	<=0,25	0	<=0,25	0	<=8	0	<=0,015	0	<=1	0	1	0	<=0,03	0	<=4	0	>512	1	>32	1	<=0,25	0	>16	1	AMP, SMX, TET, TMP	3x res	0	aadA1;aadA5;aph(3'')-Ib;aph(6)-Id;blaTEM-1B;dfrA1;dfrA17;lnu(G);sul1;sul2;tet(A)
512	24-EP00056-2	ST136	2024-03-14	spring	MCA	broiler	ISA	H4	2	3	5					<=4	0	4	0	8	0	<=0,25	0	<=0,25	0	<=8	0	<=0,015	0	<=1	0	<=0,5	0	<=0,03	0	<=4	0	<=8	0	<=2	0	<=0,25	0	<=0,25	0	susceptible	susceptible	0
513	24-EP00056-3	ST136	2024-03-14	spring	MCA	broiler	ISA	H4	2	3	5					<=4	0	2	0	4	0	<=0,25	0	<=0,25	0	<=8	0	<=0,015	0	<=1	0	<=0,5	0	<=0,03	0	<=4	0	16	0	<=2	0	<=0,25	0	<=0,25	0	susceptible	susceptible	0
514	24-EP00058-1	ST137	2024-03-19	spring	MCA	male layer	LB+	H4	11	4	2					<=4	0	4	0	8	0	<=0,25	0	<=0,25	0	<=8	0	<=0,015	0	<=1	0	1	0	<=0,03	0	<=4	0	<=8	0	<=2	0	<=0,25	0	<=0,25	0	susceptible	susceptible	0
515	24-EP00058-2	ST137	2024-03-19	spring	MCA	male layer	LB+	H4	11	4	2					<=4	0	4	0	8	0	<=0,25	0	0.5	0	16	0	<=0,015	0	<=1	0	<=0,5	0	<=0,03	0	<=4	0	<=8	0	<=2	0	<=0,25	0	<=0,25	0	susceptible	susceptible	0
516	24-EP00058-3	ST137	2024-03-19	spring	MCA	male layer	LB+	H4	11	4	2					<=4	0	4	0	4	0	<=0,25	0	<=0,25	0	<=8	0	<=0,015	0	<=1	0	<=0,5	0	<=0,03	0	<=4	0	16	0	<=2	0	<=0,25	0	0.5	0	susceptible	susceptible	0
517	24-EP00060-1	ST138	2024-03-20	spring	MCA	dual-purpose	ÖTZ	H3	8	2	4					<=4	0	4	0	4	0	<=0,25	0	0.5	0	16	0	<=0,015	0	<=1	0	1	0	<=0,03	0	<=4	0	<=8	0	4	0	<=0,25	0	0.5	0	susceptible	susceptible	0
518	24-EP00060-2	ST138	2024-03-20	spring	MCA	dual-purpose	ÖTZ	H3	8	2	4					8	0	4	0	8	0	<=0,25	0	<=0,25	0	<=8	0	<=0,015	0	<=1	0	<=0,5	0	<=0,03	0	<=4	0	<=8	0	4	0	<=0,25	0	<=0,25	0	susceptible	susceptible	0
519	24-EP00060-3	ST138	2024-03-20	spring	MCA	dual-purpose	ÖTZ	H3	8	2	4	B1	1730	ecoli_achtman_4	adk(6);fumC(69);gyrB(158);icd(18);mdh(9);purA(8);recA(7)	<=4	0	8	0	4	0	<=0,25	0	0.5	0	<=8	0	0.03	0	<=1	0	<=0,5	0	<=0,03	0	<=4	0	32	0	>32	1	0.5	0	1	0	TET	1x res	0	aph(3'')-Ib;aph(6)-Id;tet(A)
520	24-EP00062-1	ST139	2024-03-26	spring	MCA	broiler	ISA	H2	7	4	3					<=4	0	4	0	8	0	<=0,25	0	<=0,25	0	<=8	0	<=0,015	0	<=1	0	1	0	<=0,03	0	<=4	0	16	0	<=2	0	<=0,25	0	<=0,25	0	susceptible	susceptible	0
521	24-EP00062-2	ST139	2024-03-26	spring	MCA	broiler	ISA	H2	7	4	3					<=4	0	4	0	4	0	<=0,25	0	<=0,25	0	16	0	<=0,015	0	<=1	0	<=0,5	0	<=0,03	0	<=4	0	32	0	4	0	<=0,25	0	0.5	0	susceptible	susceptible	0
522	24-EP00062-3	ST139	2024-03-26	spring	MCA	broiler	ISA	H2	7	4	3					<=4	0	4	0	<=2	0	<=0,25	0	<=0,25	0	<=8	0	0.03	0	<=1	0	<=0,5	0	<=0,03	0	<=4	0	16	0	4	0	<=0,25	0	<=0,25	0	susceptible	susceptible	0
523	24-EP00064-1	ST140	2024-03-27	spring	MCA	broiler	ISA	H2	3	4	4	D	69	ecoli_achtman_4	adk(21);fumC(35);gyrB(27);icd(6);mdh(5);purA(5);recA(4)	<=4	0	>32	1	<=2	0	<=0,25	0	0.5	0	<=8	0	<=0,015	0	<=1	0	<=0,5	0	<=0,03	0	<=4	0	32	0	4	0	<=0,25	0	0.5	0	AMP	1x res	0	blaTEM-1B
524	24-EP00064-2	ST140	2024-03-27	spring	MCA	broiler	ISA	H2	3	4	4					8	0	>32	1	4	0	<=0,25	0	<=0,25	0	<=8	0	<=0,015	0	<=1	0	<=0,5	0	<=0,03	0	<=4	0	32	0	<=2	0	<=0,25	0	<=0,25	0	AMP	1x res	0
525	24-EP00064-3	ST140	2024-03-27	spring	MCA	broiler	ISA	H2	3	4	4					<=4	0	4	0	4	0	<=0,25	0	<=0,25	0	<=8	0	<=0,015	0	<=1	0	<=0,5	0	<=0,03	0	<=4	0	16	0	<=2	0	<=0,25	0	<=0,25	0	susceptible	susceptible	0
526	24-EP00065-1	M83	2024-03-28	spring	MCA	dual-purpose	ÖTZ	H3	6	4	1	B1	155	ecoli_achtman_4	adk(6);fumC(4);gyrB(14);icd(16);mdh(24);purA(8);recA(14)	<=4	0	>32	1	4	0	<=0,25	0	<=0,25	0	<=8	0	<=0,015	0	<=1	0	<=0,5	0	<=0,03	0	<=4	0	32	0	<=2	0	<=0,25	0	0.5	0	AMP	1x res	0	blaTEM-1A
527	24-EP00065-2	M83	2024-03-28	spring	MCA	dual-purpose	ÖTZ	H3	6	4	1					<=4	0	>32	1	4	0	<=0,25	0	<=0,25	0	<=8	0	<=0,015	0	<=1	0	<=0,5	0	<=0,03	0	<=4	0	32	0	<=2	0	<=0,25	0	0.5	0	AMP	1x res	0
528	24-EP00065-3	M83	2024-03-28	spring	MCA	dual-purpose	ÖTZ	H3	6	4	1					<=4	0	>32	1	4	0	<=0,25	0	<=0,25	0	<=8	0	<=0,015	0	<=1	0	<=0,5	0	<=0,03	0	<=4	0	16	0	<=2	0	<=0,25	0	0.5	0	AMP	1x res	0
529	24-EP00066-1	ST141	2024-04-02	spring	MCA	male layer	LB+	H4	13	4	3					<=4	0	4	0	8	0	<=0,25	0	0.5	0	<=8	0	<=0,015	0	<=1	0	<=0,5	0	<=0,03	0	<=4	0	<=8	0	<=2	0	<=0,25	0	<=0,25	0	susceptible	susceptible	0
530	24-EP00066-2	ST141	2024-04-02	spring	MCA	male layer	LB+	H4	13	4	3					<=4	0	4	0	4	0	<=0,25	0	<=0,25	0	<=8	0	<=0,015	0	<=1	0	<=0,5	0	<=0,03	0	<=4	0	16	0	<=2	0	<=0,25	0	<=0,25	0	susceptible	susceptible	0
531	24-EP00066-3	ST141	2024-04-02	spring	MCA	male layer	LB+	H4	13	4	3					<=4	0	4	0	4	0	<=0,25	0	<=0,25	0	<=8	0	0.03	0	<=1	0	<=0,5	0	0.06	0	<=4	0	32	0	<=2	0	<=0,25	0	<=0,25	0	susceptible	susceptible	0
532	24-EP00068-1	ST142	2024-04-02	spring	MCA	dual-purpose	ÖTZ	H4	9	3	3	A	752	ecoli_achtman_4	adk(10);fumC(11);gyrB(4);icd(8);mdh(8);purA(8);recA(49)	<=4	0	4	0	8	0	<=0,25	0	<=0,25	0	<=8	0	0.12	1	<=1	0	1	0	<=0,03	0	>64	1	<=8	0	<=2	0	<=0,25	0	<=0,25	0	CIP, NAL	1x res	0	aph(3'')-Ib;aph(6)-Id
533	24-EP00068-2	ST142	2024-04-02	spring	MCA	dual-purpose	ÖTZ	H4	9	3	3	G	17744	ecoli_achtman_4	adk(2108);fumC(45);gyrB(41);icd(43);mdh(5);purA(32);recA(2)	<=4	0	4	0	4	0	<=0,25	0	<=0,25	0	16	0	<=0,015	0	<=1	0	<=0,5	0	<=0,03	0	<=4	0	16	0	>32	1	<=0,25	0	>16	1	TET, TMP	2x res	0	aadA1;dfrA1;sat2;tet(A)
534	24-EP00068-3	ST142	2024-04-02	spring	MCA	dual-purpose	ÖTZ	H4	9	3	3	A	17745	ecoli_achtman_4	adk(2109);fumC(11);gyrB(4);icd(8);mdh(8);purA(8);recA(2)	<=4	0	2	0	<=2	0	<=0,25	0	<=0,25	0	<=8	0	<=0,015	0	<=1	0	<=0,5	0	<=0,03	0	<=4	0	<=8	0	>32	1	<=0,25	0	<=0,25	0	TET	1x res	0	tet(A)
535	24-EP00070-1	ST143	2024-04-03	spring	MCA	dual-purpose	ÖTZ	H3	8	2	5					<=4	0	4	0	4	0	<=0,25	0	<=0,25	0	<=8	0	<=0,015	0	<=1	0	<=0,5	0	<=0,03	0	<=4	0	16	0	<=2	0	<=0,25	0	<=0,25	0	susceptible	susceptible	0
536	24-EP00070-2	ST143	2024-04-03	spring	MCA	dual-purpose	ÖTZ	H3	8	2	5					<=4	0	2	0	4	0	<=0,25	0	<=0,25	0	<=8	0	<=0,015	0	<=1	0	<=0,5	0	<=0,03	0	<=4	0	<=8	0	<=2	0	<=0,25	0	0.5	0	susceptible	susceptible	0
537	24-EP00070-3	ST143	2024-04-03	spring	MCA	dual-purpose	ÖTZ	H3	8	2	5					<=4	0	4	0	4	0	<=0,25	0	<=0,25	0	<=8	0	<=0,015	0	<=1	0	1	0	<=0,03	0	<=4	0	<=8	0	<=2	0	<=0,25	0	<=0,25	0	susceptible	susceptible	0
538	24-EP00072-1	ST144	2024-04-04	spring	MCA	male layer	LB+	H4	12	3	5	A	10	ecoli_achtman_4	adk(10);fumC(11);gyrB(4);icd(8);mdh(8);purA(8);recA(2)	<=4	0	>32	1	4	0	<=0,25	0	<=0,25	0	<=8	0	<=0,015	0	<=1	0	<=0,5	0	<=0,03	0	<=4	0	<=8	0	<=2	0	<=0,25	0	<=0,25	0	AMP	1x res	0	aadA1;blaTEM-1B;lnu(G)
539	24-EP00072-2	ST144	2024-04-04	spring	MCA	male layer	LB+	H4	12	3	5					<=4	0	4	0	8	0	<=0,25	0	<=0,25	0	<=8	0	<=0,015	0	<=1	0	<=0,5	0	<=0,03	0	<=4	0	<=8	0	<=2	0	<=0,25	0	<=0,25	0	susceptible	susceptible	0
540	24-EP00072-3	ST144	2024-04-04	spring	MCA	male layer	LB+	H4	12	3	5					8	0	4	0	8	0	<=0,25	0	<=0,25	0	<=8	0	0.03	0	<=1	0	1	0	<=0,03	0	<=4	0	<=8	0	<=2	0	<=0,25	0	<=0,25	0	susceptible	susceptible	0
541	24-EP00075-1	ST145	2024-04-08	spring	MCA	dual-purpose	ÖTZ	H3	6	4	2					<=4	0	4	0	4	0	<=0,25	0	<=0,25	0	<=8	0	<=0,015	0	<=1	0	<=0,5	0	<=0,03	0	<=4	0	16	0	<=2	0	<=0,25	0	0.5	0	susceptible	susceptible	0
542	24-EP00075-2	ST145	2024-04-08	spring	MCA	dual-purpose	ÖTZ	H3	6	4	2	G	117	ecoli_achtman_4	adk(20);fumC(45);gyrB(41);icd(43);mdh(5);purA(32);recA(2)	<=4	0	2	0	8	0	<=0,25	0	<=0,25	0	<=8	0	0.25	1	<=1	0	<=0,5	0	<=0,03	0	>64	1	<=8	0	<=2	0	<=0,25	0	<=0,25	0	CIP, NAL	1x res	0	/
543	24-EP00075-3	ST145	2024-04-08	spring	MCA	dual-purpose	ÖTZ	H3	6	4	2					<=4	0	4	0	8	0	<=0,25	0	<=0,25	0	<=8	0	<=0,015	0	<=1	0	<=0,5	0	<=0,03	0	<=4	0	<=8	0	<=2	0	<=0,25	0	0.5	0	susceptible	susceptible	0
544	24-EP00076-1	ST146	2024-04-10	spring	MCA	dual-purpose	ÖTZ	H3	4	3	5	A	17746	ecoli_achtman_4	adk(6);fumC(11);gyrB(4);icd(8);mdh(631);purA(8);recA(2)	<=4	0	>32	1	8	0	<=0,25	0	<=0,25	0	<=8	0	<=0,015	0	<=1	0	1	0	<=0,03	0	<=4	0	<=8	0	<=2	0	<=0,25	0	<=0,25	0	AMP	1x res	0	blaTEM-1B
545	24-EP00076-2	ST146	2024-04-10	spring	MCA	dual-purpose	ÖTZ	H3	4	3	5					<=4	0	4	0	8	0	<=0,25	0	<=0,25	0	<=8	0	<=0,015	0	<=1	0	<=0,5	0	<=0,03	0	<=4	0	<=8	0	<=2	0	<=0,25	0	0.5	0	susceptible	susceptible	0
546	24-EP00076-3	ST146	2024-04-10	spring	MCA	dual-purpose	ÖTZ	H3	4	3	5					<=4	0	4	0	4	0	<=0,25	0	<=0,25	0	<=8	0	<=0,015	0	<=1	0	1	0	<=0,03	0	<=4	0	<=8	0	<=2	0	<=0,25	0	0.5	0	susceptible	susceptible	0
547	24-EP00078-1	ST147	2024-04-16	spring	MCA	male layer	LB+	H4	11	4	3					<=4	0	2	0	<=2	0	<=0,25	0	<=0,25	0	<=8	0	<=0,015	0	<=1	0	1	0	<=0,03	0	<=4	0	<=8	0	<=2	0	<=0,25	0	<=0,25	0	susceptible	susceptible	0
548	24-EP00078-2	ST147	2024-04-16	spring	MCA	male layer	LB+	H4	11	4	3					<=4	0	8	0	8	0	<=0,25	0	<=0,25	0	16	0	<=0,015	0	<=1	0	<=0,5	0	<=0,03	0	<=4	0	<=8	0	<=2	0	<=0,25	0	0.5	0	susceptible	susceptible	0
549	24-EP00078-3	ST147	2024-04-16	spring	MCA	male layer	LB+	H4	11	4	3					<=4	0	4	0	8	0	<=0,25	0	<=0,25	0	<=8	0	<=0,015	0	<=1	0	<=0,5	0	<=0,03	0	<=4	0	<=8	0	<=2	0	<=0,25	0	<=0,25	0	susceptible	susceptible	0
550	24-EP00080-1	ST148	2024-04-18	spring	MCA	broiler	ISA	H2	1	4	2					<=4	0	4	0	4	0	<=0,25	0	<=0,25	0	<=8	0	<=0,015	0	<=1	0	<=0,5	0	<=0,03	0	<=4	0	16	0	<=2	0	<=0,25	0	0.5	0	susceptible	susceptible	0
551	24-EP00080-2	ST148	2024-04-18	spring	MCA	broiler	ISA	H2	1	4	2					<=4	0	8	0	4	0	<=0,25	0	<=0,25	0	<=8	0	<=0,015	0	<=1	0	1	0	<=0,03	0	<=4	0	16	0	<=2	0	<=0,25	0	<=0,25	0	susceptible	susceptible	0
552	24-EP00080-3	ST148	2024-04-18	spring	MCA	broiler	ISA	H2	1	4	2					<=4	0	8	0	4	0	<=0,25	0	<=0,25	0	<=8	0	<=0,015	0	<=1	0	<=0,5	0	<=0,03	0	<=4	0	16	0	4	0	<=0,25	0	0.5	0	susceptible	susceptible	0
553	24-EP00082-1	M87	2024-04-20	spring	MCA	dual-purpose	ÖTZ	H3	6	5	1					8	0	4	0	8	0	<=0,25	0	<=0,25	0	<=8	0	<=0,015	0	<=1	0	<=0,5	0	<=0,03	0	<=4	0	16	0	4	0	<=0,25	0	0.5	0	susceptible	susceptible	0
554	24-EP00082-2	M87	2024-04-20	spring	MCA	dual-purpose	ÖTZ	H3	6	5	1	D	106	ecoli_achtman_4	adk(21);fumC(35);gyrB(27);icd(6);mdh(5);purA(8);recA(4)	8	0	>32	1	4	0	<=0,25	0	<=0,25	0	<=8	0	0.5	1	<=1	0	1	0	<=0,03	0	8	0	32	0	<=2	0	<=0,25	0	0.5	0	AMP, CIP	2x res	0	blaTEM-135;qnrS1
555	24-EP00082-3	M87	2024-04-20	spring	MCA	dual-purpose	ÖTZ	H3	6	5	1					<=4	0	4	0	8	0	<=0,25	0	<=0,25	0	<=8	0	<=0,015	0	<=1	0	<=0,5	0	<=0,03	0	<=4	0	16	0	<=2	0	<=0,25	0	0.5	0	susceptible	susceptible	0
556	24-EP00084-1	ST149	2024-04-25	spring	MCA	dual-purpose	ÖTZ	H3	6	4	3					<=4	0	2	0	4	0	<=0,25	0	<=0,25	0	<=8	0	<=0,015	0	<=1	0	2	1	<=0,03	0	<=4	0	<=8	0	<=2	0	<=0,25	0	<=0,25	0	susceptible	susceptible	0
557	24-EP00084-2	ST149	2024-04-25	spring	MCA	dual-purpose	ÖTZ	H3	6	4	3					<=4	0	4	0	8	0	<=0,25	0	<=0,25	0	<=8	0	<=0,015	0	<=1	0	<=0,5	0	<=0,03	0	<=4	0	16	0	<=2	0	<=0,25	0	0.5	0	susceptible	susceptible	0
558	24-EP00084-3	ST149	2024-04-25	spring	MCA	dual-purpose	ÖTZ	H3	6	4	3					<=4	0	4	0	4	0	<=0,25	0	<=0,25	0	<=8	0	<=0,015	0	<=1	0	<=0,5	0	<=0,03	0	<=4	0	16	0	<=2	0	<=0,25	0	0.5	0	susceptible	susceptible	0
559	24-EP00086-1	ST150	2024-04-29	spring	MCA	dual-purpose	ÖTZ	H3	4	4	2	A	10	ecoli_achtman_4	adk(10);fumC(11);gyrB(4);icd(8);mdh(8);purA(8);recA(2)	<=4	0	2	0	4	0	<=0,25	0	<=0,25	0	<=8	0	0.25	1	<=1	0	1	0	<=0,03	0	16	1	<=8	0	<=2	0	<=0,25	0	<=0,25	0	CIP, NAL	1x res	0	qnrB19
560	24-EP00086-2	ST150	2024-04-29	spring	MCA	dual-purpose	ÖTZ	H3	4	4	2	A	10	ecoli_achtman_4	adk(10);fumC(11);gyrB(4);icd(8);mdh(8);purA(8);recA(2)	<=4	0	2	0	4	0	<=0,25	0	<=0,25	0	<=8	0	0.25	1	<=1	0	<=0,5	0	<=0,03	0	8	0	<=8	0	<=2	0	<=0,25	0	<=0,25	0	CIP	1x res	0	qnrB19
561	24-EP00086-3	ST150	2024-04-29	spring	MCA	dual-purpose	ÖTZ	H3	4	4	2					<=4	0	2	0	4	0	<=0,25	0	<=0,25	0	<=8	0	0.25	1	<=1	0	<=0,5	0	<=0,03	0	8	0	<=8	0	<=2	0	<=0,25	0	<=0,25	0	CIP	1x res	0
562	24-EP00087-1	ST151	2024-04-30	spring	MCA	dual-purpose	ÖTZ	H3	6	5	2					<=4	0	4	0	8	0	<=0,25	0	<=0,25	0	<=8	0	<=0,015	0	<=1	0	1	0	<=0,03	0	<=4	0	16	0	<=2	0	<=0,25	0	0.5	0	susceptible	susceptible	0
563	24-EP00087-2	ST151	2024-04-30	spring	MCA	dual-purpose	ÖTZ	H3	6	5	2					<=4	0	4	0	4	0	<=0,25	0	<=0,25	0	<=8	0	<=0,015	0	<=1	0	<=0,5	0	<=0,03	0	<=4	0	<=8	0	<=2	0	<=0,25	0	0.5	0	susceptible	susceptible	0
564	24-EP00087-3	ST151	2024-04-30	spring	MCA	dual-purpose	ÖTZ	H3	6	5	2					<=4	0	2	0	8	0	<=0,25	0	<=0,25	0	<=8	0	<=0,015	0	<=1	0	<=0,5	0	<=0,03	0	<=4	0	16	0	<=2	0	<=0,25	0	0.5	0	susceptible	susceptible	0
565	24-EP00088-1	ST152	2024-05-02	spring	MCA	broiler	ISA	H2	3	4	5					<=4	0	4	0	4	0	<=0,25	0	<=0,25	0	<=8	0	<=0,015	0	<=1	0	<=0,5	0	<=0,03	0	<=4	0	<=8	0	<=2	0	<=0,25	0	<=0,25	0	susceptible	susceptible	0
566	24-EP00088-2	ST152	2024-05-02	spring	MCA	broiler	ISA	H2	3	4	5					<=4	0	8	0	8	0	<=0,25	0	0.5	0	<=8	0	<=0,015	0	<=1	0	1	0	<=0,03	0	<=4	0	16	0	<=2	0	<=0,25	0	0.5	0	susceptible	susceptible	0
567	24-EP00088-3	ST152	2024-05-02	spring	MCA	broiler	ISA	H2	3	4	5					<=4	0	8	0	8	0	<=0,25	0	<=0,25	0	<=8	0	0.03	0	<=1	0	<=0,5	0	<=0,03	0	<=4	0	<=8	0	<=2	0	<=0,25	0	0.5	0	susceptible	susceptible	0
568	24-EP00090-1	M91	2024-05-02	spring	MCA	male layer	LB+	H4	12	4	1					<=4	0	4	0	8	0	<=0,25	0	<=0,25	0	<=8	0	<=0,015	0	<=1	0	<=0,5	0	<=0,03	0	<=4	0	<=8	0	<=2	0	<=0,25	0	<=0,25	0	susceptible	susceptible	0
569	24-EP00090-2	M91	2024-05-02	spring	MCA	male layer	LB+	H4	12	4	1					<=4	0	2	0	4	0	<=0,25	0	<=0,25	0	<=8	0	<=0,015	0	<=1	0	<=0,5	0	<=0,03	0	<=4	0	<=8	0	<=2	0	<=0,25	0	<=0,25	0	susceptible	susceptible	0
570	24-EP00090-3	M91	2024-05-02	spring	MCA	male layer	LB+	H4	12	4	1					<=4	0	2	0	4	0	<=0,25	0	<=0,25	0	<=8	0	<=0,015	0	<=1	0	<=0,5	0	<=0,03	0	<=4	0	16	0	<=2	0	<=0,25	0	<=0,25	0	susceptible	susceptible	0
571	24-EP00092-1	ST154	2024-05-06	spring	MCA	broiler	ISA	H2	1	4	3					<=4	0	4	0	4	0	<=0,25	0	<=0,25	0	<=8	0	<=0,015	0	<=1	0	1	0	<=0,03	0	<=4	0	<=8	0	<=2	0	<=0,25	0	<=0,25	0	susceptible	susceptible	0
572	24-EP00092-2	ST154	2024-05-06	spring	MCA	broiler	ISA	H2	1	4	3					<=4	0	4	0	8	0	<=0,25	0	<=0,25	0	<=8	0	<=0,015	0	<=1	0	<=0,5	0	<=0,03	0	<=4	0	<=8	0	<=2	0	<=0,25	0	<=0,25	0	susceptible	susceptible	0
573	24-EP00092-3	ST154	2024-05-06	spring	MCA	broiler	ISA	H2	1	4	3					<=4	0	2	0	4	0	<=0,25	0	<=0,25	0	<=8	0	<=0,015	0	<=1	0	1	0	<=0,03	0	<=4	0	<=8	0	<=2	0	<=0,25	0	<=0,25	0	susceptible	susceptible	0
574	24-EP00094-1	ST155	2024-05-07	spring	MCA	dual-purpose	ÖTZ	H4	9	2	4					<=4	0	4	0	4	0	<=0,25	0	<=0,25	0	16	0	<=0,015	0	<=1	0	<=0,5	0	<=0,03	0	<=4	0	<=8	0	<=2	0	<=0,25	0	<=0,25	0	susceptible	susceptible	0
575	24-EP00094-2	ST155	2024-05-07	spring	MCA	dual-purpose	ÖTZ	H4	9	2	4					8	0	4	0	4	0	<=0,25	0	<=0,25	0	<=8	0	0.03	0	<=1	0	2	1	<=0,03	0	<=4	0	<=8	0	<=2	0	<=0,25	0	<=0,25	0	susceptible	susceptible	0
576	24-EP00094-3	ST155	2024-05-07	spring	MCA	dual-purpose	ÖTZ	H4	9	2	4					<=4	0	4	0	8	0	<=0,25	0	<=0,25	0	<=8	0	<=0,015	0	<=1	0	<=0,5	0	<=0,03	0	<=4	0	16	0	<=2	0	<=0,25	0	0.5	0	susceptible	susceptible	0
577	24-EP00096-1	ST162	2024-05-13	spring	MCA	broiler	ISA	H2	7	4	4					<=4	0	4	0	4	0	<=0,25	0	<=0,25	0	<=8	0	<=0,015	0	<=1	0	1	0	<=0,03	0	<=4	0	16	0	<=2	0	<=0,25	0	0.5	0	susceptible	susceptible	0
578	24-EP00096-2	ST162	2024-05-13	spring	MCA	broiler	ISA	H2	7	4	4					<=4	0	8	0	<=2	0	<=0,25	0	<=0,25	0	<=8	0	0.03	0	<=1	0	1	0	<=0,03	0	<=4	0	<=8	0	<=2	0	<=0,25	0	<=0,25	0	susceptible	susceptible	0
579	24-EP00096-3	ST162	2024-05-13	spring	MCA	broiler	ISA	H2	7	4	4					8	0	4	0	8	0	<=0,25	0	<=0,25	0	16	0	<=0,015	0	<=1	0	1	0	<=0,03	0	<=4	0	<=8	0	<=2	0	<=0,25	0	<=0,25	0	susceptible	susceptible	0
580	24-EP00098-1	ST156	2024-05-14	spring	MCA	male layer	LB+	H4	12	4	2					<=4	0	4	0	4	0	<=0,25	0	<=0,25	0	<=8	0	<=0,015	0	<=1	0	1	0	<=0,03	0	<=4	0	16	0	<=2	0	<=0,25	0	0.5	0	susceptible	susceptible	0
581	24-EP00098-2	ST156	2024-05-14	spring	MCA	male layer	LB+	H4	12	4	2					<=4	0	4	0	4	0	<=0,25	0	<=0,25	0	<=8	0	<=0,015	0	<=1	0	<=0,5	0	<=0,03	0	<=4	0	16	0	<=2	0	<=0,25	0	0.5	0	susceptible	susceptible	0
582	24-EP00098-3	ST156	2024-05-14	spring	MCA	male layer	LB+	H4	12	4	2					<=4	0	8	0	4	0	<=0,25	0	<=0,25	0	<=8	0	<=0,015	0	<=1	0	<=0,5	0	<=0,03	0	<=4	0	<=8	0	<=2	0	<=0,25	0	<=0,25	0	susceptible	susceptible	0
583	24-EP00100-1	ST157	2024-05-16	spring	MCA	male layer	LB+	H4	13	4	4					<=4	0	4	0	4	0	<=0,25	0	<=0,25	0	<=8	0	<=0,015	0	<=1	0	<=0,5	0	<=0,03	0	<=4	0	<=8	0	<=2	0	<=0,25	0	<=0,25	0	susceptible	susceptible	0
584	24-EP00100-2	ST157	2024-05-16	spring	MCA	male layer	LB+	H4	13	4	4					<=4	0	2	0	4	0	<=0,25	0	<=0,25	0	<=8	0	<=0,015	0	<=1	0	2	1	<=0,03	0	<=4	0	16	0	<=2	0	<=0,25	0	0.5	0	susceptible	susceptible	0
585	24-EP00100-3	ST157	2024-05-16	spring	MCA	male layer	LB+	H4	13	4	4					<=4	0	8	0	8	0	<=0,25	0	<=0,25	0	<=8	0	<=0,015	0	<=1	0	1	0	<=0,03	0	<=4	0	16	0	<=2	0	<=0,25	0	0.5	0	susceptible	susceptible	0
586	24-EP00102-1	ST161	2024-05-16	spring	MCA	dual-purpose	ÖTZ	H4	9	3	4					<=4	0	2	0	4	0	<=0,25	0	<=0,25	0	<=8	0	<=0,015	0	<=1	0	1	0	<=0,03	0	<=4	0	<=8	0	<=2	0	<=0,25	0	<=0,25	0	susceptible	susceptible	0
587	24-EP00102-2	ST161	2024-05-16	spring	MCA	dual-purpose	ÖTZ	H4	9	3	4					<=4	0	4	0	4	0	<=0,25	0	<=0,25	0	<=8	0	<=0,015	0	<=1	0	<=0,5	0	<=0,03	0	<=4	0	32	0	4	0	<=0,25	0	0.5	0	susceptible	susceptible	0
588	24-EP00102-3	ST161	2024-05-16	spring	MCA	dual-purpose	ÖTZ	H4	9	3	4	A	10	ecoli_achtman_4	adk(10);fumC(11);gyrB(4);icd(8);mdh(8);purA(8);recA(2)	<=4	0	>32	1	8	0	<=0,25	0	<=0,25	0	<=8	0	<=0,015	0	<=1	0	<=0,5	0	<=0,03	0	<=4	0	>512	1	>32	1	<=0,25	0	>16	1	AMP, SMX, TET, TMP	3x res	0	aph(3'')-Ib;aph(6)-Id;blaTEM-1B;dfrA5;sul2;tet(A)
589	24-EP00104-1	ST158	2024-05-21	spring	MCA	dual-purpose	ÖTZ	H3	4	4	3					<=4	0	2	0	4	0	<=0,25	0	<=0,25	0	<=8	0	<=0,015	0	<=1	0	<=0,5	0	<=0,03	0	<=4	0	16	0	<=2	0	<=0,25	0	<=0,25	0	susceptible	susceptible	0
590	24-EP00104-2	ST158	2024-05-21	spring	MCA	dual-purpose	ÖTZ	H3	4	4	3	G	117	ecoli_achtman_4	adk(20);fumC(45);gyrB(41);icd(43);mdh(5);purA(32);recA(2)	<=4	0	2	0	4	0	<=0,25	0	<=0,25	0	<=8	0	0.25	1	<=1	0	<=0,5	0	<=0,03	0	64	1	<=8	0	<=2	0	<=0,25	0	<=0,25	0	CIP, NAL	1x res	0	/
591	24-EP00104-3	ST158	2024-05-21	spring	MCA	dual-purpose	ÖTZ	H3	4	4	3					<=4	0	2	0	4	0	<=0,25	0	<=0,25	0	<=8	0	0.25	1	<=1	0	<=0,5	0	<=0,03	0	>64	1	<=8	0	<=2	0	<=0,25	0	<=0,25	0	CIP, NAL	1x res	0
592	24-EP00106-1	ST159	2024-05-22	spring	MCA	dual-purpose	ÖTZ	H3	6	5	3					<=4	0	4	0	4	0	<=0,25	0	<=0,25	0	<=8	0	<=0,015	0	<=1	0	2	1	<=0,03	0	<=4	0	<=8	0	<=2	0	<=0,25	0	0.5	0	susceptible	susceptible	0
593	24-EP00106-2	ST159	2024-05-22	spring	MCA	dual-purpose	ÖTZ	H3	6	5	3	A	1630	ecoli_achtman_4	adk(6);fumC(11);gyrB(4);icd(8);mdh(187);purA(8);recA(2)	<=4	0	>32	1	4	0	<=0,25	0	<=0,25	0	<=8	0	0.5	1	<=1	0	1	0	<=0,03	0	16	1	16	0	>32	1	0.5	0	0.5	0	AMP, CIP, NAL, TET	3x res	0	blaTEM-1B;qnrB19;tet(A)
594	24-EP00106-3	ST159	2024-05-22	spring	MCA	dual-purpose	ÖTZ	H3	6	5	3	A	48	ecoli_achtman_4	adk(6);fumC(11);gyrB(4);icd(8);mdh(8);purA(8);recA(2)	<=4	0	4	0	8	0	<=0,25	0	<=0,25	0	<=8	0	<=0,015	0	<=1	0	2	1	<=0,03	0	<=4	0	16	0	>32	1	<=0,25	0	0.5	0	TET	1x res	0	tet(A)
595	24-EP00107-1	M93	2024-05-23	spring	MCA	dual-purpose	ÖTZ	H4	9	4	1					<=4	0	4	0	4	0	<=0,25	0	<=0,25	0	<=8	0	<=0,015	0	<=1	0	1	0	<=0,03	0	<=4	0	<=8	0	<=2	0	<=0,25	0	<=0,25	0	susceptible	susceptible	0
596	24-EP00107-2	M93	2024-05-23	spring	MCA	dual-purpose	ÖTZ	H4	9	4	1					<=4	0	4	0	4	0	<=0,25	0	0.5	0	<=8	0	<=0,015	0	<=1	0	1	0	<=0,03	0	<=4	0	<=8	0	<=2	0	<=0,25	0	0.5	0	susceptible	susceptible	0
597	24-EP00107-3	M93	2024-05-23	spring	MCA	dual-purpose	ÖTZ	H4	9	4	1					<=4	0	4	0	<=2	0	<=0,25	0	<=0,25	0	<=8	0	<=0,015	0	<=1	0	1	0	<=0,03	0	<=4	0	<=8	0	<=2	0	<=0,25	0	<=0,25	0	susceptible	susceptible	0
598	24-EP00108-1	M95	2024-06-05	summer	MCA	broiler	ISA	H4	2	4	1	B1	162	ecoli_achtman_4	adk(9);fumC(65);gyrB(5);icd(1);mdh(9);purA(13);recA(6)	<=4	0	>32	1	4	0	<=0,25	0	<=0,25	0	<=8	0	8	1	<=1	0	1	0	<=0,03	0	>64	1	>512	1	>32	1	<=0,25	0	>16	1	AMP, CIP, NAL, SMX, TET, TMP	4x res	0	aadA5;aph(3'')-Ib;aph(6)-Id;blaTEM-1B;dfrA17;sul2;tet(B)
599	24-EP00108-2	M95	2024-06-05	summer	MCA	broiler	ISA	H4	2	4	1					<=4	0	4	0	4	0	<=0,25	0	<=0,25	0	<=8	0	<=0,015	0	<=1	0	<=0,5	0	<=0,03	0	<=4	0	16	0	<=2	0	<=0,25	0	<=0,25	0	susceptible	susceptible	0
600	24-EP00108-3	M95	2024-06-05	summer	MCA	broiler	ISA	H4	2	4	1					<=4	0	>32	1	4	0	<=0,25	0	<=0,25	0	<=8	0	8	1	<=1	0	1	0	<=0,03	0	>64	1	>512	1	>32	1	<=0,25	0	>16	1	AMP, CIP, NAL, SMX, TET, TMP	4x res	0
601	24-EP00110-1	ST163	2024-06-05	summer	MCA	male layer	LB+	H4	12	4	3					<=4	0	2	0	4	0	<=0,25	0	<=0,25	0	<=8	0	<=0,015	0	<=1	0	1	0	<=0,03	0	<=4	0	16	0	<=2	0	<=0,25	0	0.5	0	susceptible	susceptible	0
602	24-EP00110-2	ST163	2024-06-05	summer	MCA	male layer	LB+	H4	12	4	3					<=4	0	4	0	4	0	<=0,25	0	<=0,25	0	<=8	0	<=0,015	0	<=1	0	1	0	<=0,03	0	<=4	0	16	0	<=2	0	<=0,25	0	0.5	0	susceptible	susceptible	0
603	24-EP00110-3	ST163	2024-06-05	summer	MCA	male layer	LB+	H4	12	4	3					<=4	0	4	0	8	0	<=0,25	0	<=0,25	0	16	0	<=0,015	0	<=1	0	1	0	<=0,03	0	<=4	0	<=8	0	<=2	0	<=0,25	0	<=0,25	0	susceptible	susceptible	0
604	24-EP00111-1	ST164	2024-06-06	summer	MCA	dual-purpose	ÖTZ	H4	9	4	2					<=4	0	2	0	4	0	<=0,25	0	<=0,25	0	<=8	0	<=0,015	0	<=1	0	1	0	<=0,03	0	<=4	0	16	0	<=2	0	<=0,25	0	<=0,25	0	susceptible	susceptible	0
605	24-EP00111-2	ST164	2024-06-06	summer	MCA	dual-purpose	ÖTZ	H4	9	4	2					<=4	0	2	0	4	0	<=0,25	0	<=0,25	0	<=8	0	<=0,015	0	<=1	0	1	0	<=0,03	0	<=4	0	<=8	0	<=2	0	<=0,25	0	0.5	0	susceptible	susceptible	0
606	24-EP00111-3	ST164	2024-06-06	summer	MCA	dual-purpose	ÖTZ	H4	9	4	2					<=4	0	2	0	4	0	<=0,25	0	<=0,25	0	<=8	0	<=0,015	0	<=1	0	<=0,5	0	<=0,03	0	<=4	0	<=8	0	<=2	0	<=0,25	0	<=0,25	0	susceptible	susceptible	0
607	24-EP00112-1	ST165	2024-06-12	summer	MCA	male layer	LB+	H4	13	4	5					<=4	0	4	0	<=2	0	<=0,25	0	0.5	0	<=8	0	<=0,015	0	<=1	0	1	0	<=0,03	0	<=4	0	16	0	<=2	0	<=0,25	0	<=0,25	0	susceptible	susceptible	0
608	24-EP00112-2	ST165	2024-06-12	summer	MCA	male layer	LB+	H4	13	4	5					<=4	0	4	0	4	0	<=0,25	0	<=0,25	0	<=8	0	<=0,015	0	<=1	0	<=0,5	0	<=0,03	0	<=4	0	16	0	<=2	0	<=0,25	0	<=0,25	0	susceptible	susceptible	0
609	24-EP00112-3	ST165	2024-06-12	summer	MCA	male layer	LB+	H4	13	4	5					<=4	0	4	0	<=2	0	<=0,25	0	<=0,25	0	<=8	0	<=0,015	0	<=1	0	1	0	<=0,03	0	<=4	0	16	0	<=2	0	<=0,25	0	<=0,25	0	susceptible	susceptible	0
610	24-EP00114-1	ST167	2024-06-12	summer	MCA	dual-purpose	ÖTZ	H4	9	2	5					<=4	0	2	0	8	0	<=0,25	0	<=0,25	0	<=8	0	<=0,015	0	<=1	0	<=0,5	0	<=0,03	0	<=4	0	<=8	0	<=2	0	<=0,25	0	<=0,25	0	susceptible	susceptible	0
611	24-EP00114-2	ST167	2024-06-12	summer	MCA	dual-purpose	ÖTZ	H4	9	2	5					<=4	0	2	0	8	0	<=0,25	0	<=0,25	0	<=8	0	<=0,015	0	<=1	0	<=0,5	0	<=0,03	0	<=4	0	<=8	0	<=2	0	<=0,25	0	<=0,25	0	susceptible	susceptible	0
612	24-EP00114-3	ST167	2024-06-12	summer	MCA	dual-purpose	ÖTZ	H4	9	2	5					<=4	0	8	0	4	0	<=0,25	0	<=0,25	0	<=8	0	0.03	0	<=1	0	<=0,5	0	<=0,03	0	<=4	0	32	0	<=2	0	<=0,25	0	0.5	0	susceptible	susceptible	0
613	24-EP00116-1	ST166	2024-06-14	summer	MCA	broiler	ISA	H2	1	4	4					<=4	0	4	0	4	0	<=0,25	0	<=0,25	0	<=8	0	<=0,015	0	<=1	0	1	0	<=0,03	0	<=4	0	16	0	<=2	0	<=0,25	0	0.5	0	susceptible	susceptible	0
614	24-EP00116-2	ST166	2024-06-14	summer	MCA	broiler	ISA	H2	1	4	4					<=4	0	4	0	8	0	<=0,25	0	<=0,25	0	<=8	0	<=0,015	0	<=1	0	1	0	<=0,03	0	<=4	0	16	0	<=2	0	<=0,25	0	<=0,25	0	susceptible	susceptible	0
615	24-EP00116-3	ST166	2024-06-14	summer	MCA	broiler	ISA	H2	1	4	4					<=4	0	2	0	4	0	<=0,25	0	<=0,25	0	<=8	0	<=0,015	0	<=1	0	1	0	<=0,03	0	<=4	0	<=8	0	<=2	0	<=0,25	0	0.5	0	susceptible	susceptible	0
616	24-EP00118-1	ST168	2024-06-20	summer	MCA	broiler	ISA	H4	2	4	2					<=4	0	4	0	4	0	<=0,25	0	<=0,25	0	<=8	0	<=0,015	0	<=1	0	<=0,5	0	<=0,03	0	<=4	0	16	0	<=2	0	<=0,25	0	0.5	0	susceptible	susceptible	0
617	24-EP00118-2	ST168	2024-06-20	summer	MCA	broiler	ISA	H4	2	4	2					<=4	0	4	0	4	0	<=0,25	0	0.5	0	<=8	0	<=0,015	0	<=1	0	1	0	<=0,03	0	<=4	0	16	0	<=2	0	<=0,25	0	0.5	0	susceptible	susceptible	0
618	24-EP00118-3	ST168	2024-06-20	summer	MCA	broiler	ISA	H4	2	4	2	A	2223	ecoli_achtman_4	adk(6);fumC(11);gyrB(5);icd(8);mdh(7);purA(8);recA(2)	8	0	4	0	4	0	<=0,25	0	<=0,25	0	<=8	0	<=0,015	0	<=1	0	<=0,5	0	<=0,03	0	<=4	0	>512	1	<=2	0	<=0,25	0	<=0,25	0	SMX	1x res	0	aadA1;lnu(G);sul2
619	24-EP00120-1	ST169	2024-06-20	summer	MCA	dual-purpose	ÖTZ	H4	9	4	3					<=4	0	4	0	8	0	<=0,25	0	<=0,25	0	<=8	0	<=0,015	0	<=1	0	<=0,5	0	0.06	0	<=4	0	<=8	0	<=2	0	<=0,25	0	<=0,25	0	susceptible	susceptible	0
620	24-EP00120-2	ST169	2024-06-20	summer	MCA	dual-purpose	ÖTZ	H4	9	4	3	A	10	ecoli_achtman_4	adk(10);fumC(11);gyrB(4);icd(8);mdh(8);purA(8);recA(2)	<=4	0	>32	1	4	0	<=0,25	0	<=0,25	0	<=8	0	<=0,015	0	<=1	0	<=0,5	0	<=0,03	0	<=4	0	>512	1	>32	1	<=0,25	0	>16	1	AMP, SMX, TET, TMP	3x res	0	aph(3'')-Ib;aph(6)-Id;blaTEM-1B;dfrA5;sul2;tet(A)
621	24-EP00120-3	ST169	2024-06-20	summer	MCA	dual-purpose	ÖTZ	H4	9	4	3					<=4	0	4	0	4	0	<=0,25	0	0.5	0	<=8	0	<=0,015	0	<=1	0	<=0,5	0	<=0,03	0	<=4	0	16	0	<=2	0	<=0,25	0	0.5	0	susceptible	susceptible	0
622	24-EP00122-1	ST170	2024-06-25	summer	MCA	male layer	LB+	H4	12	4	4					<=4	0	4	0	4	0	<=0,25	0	<=0,25	0	<=8	0	<=0,015	0	<=1	0	<=0,5	0	<=0,03	0	<=4	0	<=8	0	<=2	0	<=0,25	0	<=0,25	0	susceptible	susceptible	0
623	24-EP00122-2	ST170	2024-06-25	summer	MCA	male layer	LB+	H4	12	4	4	A	10	ecoli_achtman_4	adk(10);fumC(11);gyrB(4);icd(8);mdh(8);purA(8);recA(2)	<=4	0	4	0	8	0	<=0,25	0	<=0,25	0	<=8	0	0.25	1	<=1	0	<=0,5	0	<=0,03	0	>64	1	<=8	0	<=2	0	<=0,25	0	<=0,25	0	CIP, NAL	1x res	0	/
624	24-EP00122-3	ST170	2024-06-25	summer	MCA	male layer	LB+	H4	12	4	4					<=4	0	4	0	4	0	<=0,25	0	<=0,25	0	16	0	<=0,015	0	<=1	0	1	0	<=0,03	0	<=4	0	16	0	<=2	0	<=0,25	0	0.5	0	susceptible	susceptible	0
625	24-EP00124-1	ST171	2024-06-27	summer	MCA	dual-purpose	ÖTZ	H3	6	5	4					<=4	0	8	0	4	0	<=0,25	0	<=0,25	0	<=8	0	0.03	0	<=1	0	1	0	<=0,03	0	<=4	0	<=8	0	<=2	0	0.5	0	<=0,25	0	susceptible	susceptible	0
626	24-EP00124-2	ST171	2024-06-27	summer	MCA	dual-purpose	ÖTZ	H3	6	5	4					<=4	0	4	0	8	0	<=0,25	0	<=0,25	0	16	0	0.03	0	<=1	0	1	0	<=0,03	0	<=4	0	<=8	0	<=2	0	<=0,25	0	1	0	susceptible	susceptible	0
627	24-EP00124-3	ST171	2024-06-27	summer	MCA	dual-purpose	ÖTZ	H3	6	5	4					<=4	0	4	0	8	0	<=0,25	0	0.5	0	<=8	0	<=0,015	0	<=1	0	1	0	<=0,03	0	<=4	0	16	0	4	0	<=0,25	0	0.5	0	susceptible	susceptible	0
628	24-EP00126-1	ST172	2024-07-01	summer	MCA	broiler	ISA	H2	1	4	5					8	0	2	0	4	0	<=0,25	0	<=0,25	0	16	0	<=0,015	0	<=1	0	1	0	<=0,03	0	<=4	0	<=8	0	<=2	0	<=0,25	0	0.5	0	susceptible	susceptible	0
629	24-EP00126-2	ST172	2024-07-01	summer	MCA	broiler	ISA	H2	1	4	5					<=4	0	4	0	8	0	<=0,25	0	<=0,25	0	<=8	0	<=0,015	0	<=1	0	1	0	<=0,03	0	<=4	0	<=8	0	<=2	0	<=0,25	0	0.5	0	susceptible	susceptible	0
630	24-EP00126-3	ST172	2024-07-01	summer	MCA	broiler	ISA	H2	1	4	5					<=4	0	8	0	8	0	<=0,25	0	<=0,25	0	<=8	0	0.03	0	<=1	0	<=0,5	0	<=0,03	0	<=4	0	16	0	<=2	0	<=0,25	0	0.5	0	susceptible	susceptible	0
631	24-EP00128-1	ST173	2024-07-09	summer	MCA	broiler	ISA	H4	2	4	3					<=4	0	8	0	8	0	<=0,25	0	<=0,25	0	16	0	<=0,015	0	<=1	0	<=0,5	0	<=0,03	0	<=4	0	<=8	0	<=2	0	<=0,25	0	0.5	0	susceptible	susceptible	0
632	24-EP00128-2	ST173	2024-07-09	summer	MCA	broiler	ISA	H4	2	4	3	A	1286	ecoli_achtman_4	adk(10);fumC(174);gyrB(4);icd(8);mdh(8);purA(8);recA(2)	<=4	0	>32	1	<=2	0	<=0,25	0	<=0,25	0	<=8	0	<=0,015	0	<=1	0	1	0	<=0,03	0	<=4	0	<=8	0	<=2	0	<=0,25	0	<=0,25	0	AMP	1x res	0	blaTEM-1B
633	24-EP00128-3	ST173	2024-07-09	summer	MCA	broiler	ISA	H4	2	4	3					<=4	0	4	0	4	0	<=0,25	0	0.5	0	<=8	0	<=0,015	0	<=1	0	1	0	<=0,03	0	<=4	0	<=8	0	<=2	0	<=0,25	0	<=0,25	0	susceptible	susceptible	0
634	24-EP00130-1	ST174	2024-07-08	summer	MCA	dual-purpose	ÖTZ	H3	6	4	5	B1	1730	ecoli_achtman_4	adk(6);fumC(69);gyrB(158);icd(18);mdh(9);purA(8);recA(7)	<=4	0	8	0	4	0	<=0,25	0	<=0,25	0	<=8	0	<=0,015	0	<=1	0	<=0,5	0	<=0,03	0	<=4	0	<=8	0	>32	1	<=0,25	0	0.5	0	TET	1x res	0	aph(3'')-Ib;aph(6)-Id;tet(A)
635	24-EP00130-2	ST174	2024-07-08	summer	MCA	dual-purpose	ÖTZ	H3	6	4	5	A	48	ecoli_achtman_4	adk(6);fumC(11);gyrB(4);icd(8);mdh(8);purA(8);recA(2)	<=4	0	>32	1	4	0	<=0,25	0	<=0,25	0	<=8	0	<=0,015	0	<=1	0	1	0	<=0,03	0	<=4	0	16	0	<=2	0	<=0,25	0	0.5	0	AMP	1x res	0	blaTEM-1B
636	24-EP00130-3	ST174	2024-07-08	summer	MCA	dual-purpose	ÖTZ	H3	6	4	5					<=4	0	4	0	4	0	<=0,25	0	<=0,25	0	<=8	0	<=0,015	0	<=1	0	1	0	<=0,03	0	<=4	0	16	0	<=2	0	<=0,25	0	0.5	0	susceptible	susceptible	0
637	24-EP00132-1	ST175	2024-07-10	summer	MCA	male layer	LB+	H4	12	4	5					<=4	0	4	0	4	0	<=0,25	0	<=0,25	0	<=8	0	<=0,015	0	<=1	0	1	0	<=0,03	0	<=4	0	<=8	0	<=2	0	<=0,25	0	<=0,25	0	susceptible	susceptible	0
638	24-EP00132-2	ST175	2024-07-10	summer	MCA	male layer	LB+	H4	12	4	5					<=4	0	2	0	4	0	<=0,25	0	<=0,25	0	<=8	0	<=0,015	0	<=1	0	2	1	<=0,03	0	<=4	0	<=8	0	<=2	0	<=0,25	0	<=0,25	0	susceptible	susceptible	0
639	24-EP00132-3	ST175	2024-07-10	summer	MCA	male layer	LB+	H4	12	4	5					<=4	0	8	0	8	0	<=0,25	0	0.5	0	<=8	0	<=0,015	0	<=1	0	<=0,5	0	<=0,03	0	<=4	0	<=8	0	<=2	0	<=0,25	0	<=0,25	0	susceptible	susceptible	0
640	24-EP00133-1	M97	2024-07-11	summer	MCA	male layer	DW	H1	14	1	1					<=4	0	4	0	8	0	<=0,25	0	<=0,25	0	<=8	0	<=0,015	0	<=1	0	<=0,5	0	<=0,03	0	<=4	0	<=8	0	<=2	0	<=0,25	0	0.5	0	susceptible	susceptible	0
641	24-EP00133-2	M97	2024-07-11	summer	MCA	male layer	DW	H1	14	1	1					<=4	0	4	0	4	0	<=0,25	0	0.5	0	<=8	0	0.03	0	<=1	0	<=0,5	0	<=0,03	0	<=4	0	16	0	<=2	0	0.5	0	<=0,25	0	susceptible	susceptible	0
642	24-EP00133-3	M97	2024-07-11	summer	MCA	male layer	DW	H1	14	1	1					<=4	0	2	0	4	0	<=0,25	0	<=0,25	0	<=8	0	<=0,015	0	<=1	0	<=0,5	0	<=0,03	0	<=4	0	16	0	<=2	0	<=0,25	0	<=0,25	0	susceptible	susceptible	0
643	24-EP00134-1	ST176	2024-07-15	summer	MCA	dual-purpose	ÖTZ	H4	9	3	5					<=4	0	4	0	4	0	<=0,25	0	<=0,25	0	<=8	0	<=0,015	0	<=1	0	1	0	<=0,03	0	<=4	0	16	0	<=2	0	<=0,25	0	0.5	0	susceptible	susceptible	0
644	24-EP00134-2	ST176	2024-07-15	summer	MCA	dual-purpose	ÖTZ	H4	9	3	5					<=4	0	4	0	4	0	<=0,25	0	<=0,25	0	<=8	0	<=0,015	0	<=1	0	1	0	<=0,03	0	<=4	0	16	0	<=2	0	0.5	0	<=0,25	0	susceptible	susceptible	0
645	24-EP00134-3	ST176	2024-07-15	summer	MCA	dual-purpose	ÖTZ	H4	9	3	5					<=4	0	4	0	4	0	<=0,25	0	<=0,25	0	<=8	0	<=0,015	0	<=1	0	1	0	<=0,03	0	<=4	0	16	0	<=2	0	<=0,25	0	0.5	0	susceptible	susceptible	0
646	24-EP00136-1	ST179	2024-07-15	summer	MCA	dual-purpose	ÖTZ	H3	4	4	4					<=4	0	2	0	4	0	<=0,25	0	<=0,25	0	<=8	0	<=0,015	0	<=1	0	<=0,5	0	<=0,03	0	<=4	0	<=8	0	<=2	0	<=0,25	0	0.5	0	susceptible	susceptible	0
647	24-EP00136-2	ST179	2024-07-15	summer	MCA	dual-purpose	ÖTZ	H3	4	4	4					<=4	0	4	0	4	0	<=0,25	0	<=0,25	0	<=8	0	<=0,015	0	<=1	0	1	0	<=0,03	0	<=4	0	32	0	<=2	0	<=0,25	0	0.5	0	susceptible	susceptible	0
648	24-EP00136-3	ST179	2024-07-15	summer	MCA	dual-purpose	ÖTZ	H3	4	4	4					<=4	0	4	0	4	0	<=0,25	0	<=0,25	0	<=8	0	<=0,015	0	<=1	0	1	0	<=0,03	0	<=4	0	<=8	0	<=2	0	<=0,25	0	<=0,25	0	susceptible	susceptible	0
649	24-EP00138-1	ST177	2024-07-16	summer	MCA	dual-purpose	ÖTZ	H4	9	4	4					<=4	0	4	0	4	0	<=0,25	0	<=0,25	0	<=8	0	<=0,015	0	<=1	0	1	0	<=0,03	0	<=4	0	<=8	0	<=2	0	<=0,25	0	0.5	0	susceptible	susceptible	0
650	24-EP00138-2	ST177	2024-07-16	summer	MCA	dual-purpose	ÖTZ	H4	9	4	4	G	17744	ecoli_achtman_4	adk(2108);fumC(45);gyrB(41);icd(43);mdh(5);purA(32);recA(2)	<=4	0	4	0	8	0	<=0,25	0	<=0,25	0	<=8	0	<=0,015	0	<=1	0	<=0,5	0	<=0,03	0	<=4	0	16	0	>32	1	<=0,25	0	<=0,25	0	TET	1x res	0	tet(A)
651	24-EP00138-3	ST177	2024-07-16	summer	MCA	dual-purpose	ÖTZ	H4	9	4	4					<=4	0	8	0	8	0	<=0,25	0	<=0,25	0	<=8	0	<=0,015	0	<=1	0	1	0	<=0,03	0	<=4	0	<=8	0	<=2	0	<=0,25	0	1	0	susceptible	susceptible	0
652	24-EP00140-1	ST181	2024-07-17	summer	MCA	male layer	DW	H1	14	1	2	E	17368	ecoli_achtman_4	adk(6);fumC(31);gyrB(5);icd(745);mdh(1);purA(1);recA(2)	<=4	0	>32	1	4	0	<=0,25	0	<=0,25	0	<=8	0	<=0,015	0	<=1	0	<=0,5	0	<=0,03	0	<=4	0	>512	1	<=2	0	<=0,25	0	>16	1	AMP, SMX, TMP	2x res	0	aadA2;blaTEM-1B;dfrA1;lnu(F);sul2
653	24-EP00140-2	ST181	2024-07-17	summer	MCA	male layer	DW	H1	14	1	2	D	69	ecoli_achtman_4	adk(21);fumC(35);gyrB(27);icd(6);mdh(5);purA(5);recA(4)	<=4	0	>32	1	<=2	0	<=0,25	0	<=0,25	0	<=8	0	<=0,015	0	<=1	0	1	0	<=0,03	0	<=4	0	16	0	>32	1	<=0,25	0	<=0,25	0	AMP, TET	2x res	0	blaTEM-1B;tet(A)
654	24-EP00140-3	ST181	2024-07-17	summer	MCA	male layer	DW	H1	14	1	2					<=4	0	2	0	<=2	0	<=0,25	0	<=0,25	0	<=8	0	<=0,015	0	<=1	0	1	0	<=0,03	0	<=4	0	<=8	0	<=2	0	<=0,25	0	<=0,25	0	susceptible	susceptible	0
655	24-EP00142-1	ST178	2024-07-19	summer	MCA	dual-purpose	ÖTZ	H4	8	3	4					<=4	0	4	0	8	0	<=0,25	0	0.5	0	<=8	0	0.03	0	<=1	0	<=0,5	0	0.06	0	<=4	0	<=8	0	<=2	0	<=0,25	0	0.5	0	susceptible	susceptible	0
656	24-EP00142-2	ST178	2024-07-19	summer	MCA	dual-purpose	ÖTZ	H4	8	3	4					<=4	0	2	0	<=2	0	<=0,25	0	<=0,25	0	<=8	0	<=0,015	0	<=1	0	1	0	<=0,03	0	<=4	0	<=8	0	<=2	0	<=0,25	0	<=0,25	0	susceptible	susceptible	0
657	24-EP00142-3	ST178	2024-07-19	summer	MCA	dual-purpose	ÖTZ	H4	8	3	4					<=4	0	4	0	4	0	<=0,25	0	<=0,25	0	<=8	0	<=0,015	0	<=1	0	<=0,5	0	<=0,03	0	<=4	0	16	0	<=2	0	<=0,25	0	0.5	0	susceptible	susceptible	0
658	24-EP00144-1	ST182	2024-07-25	summer	MCA	broiler	ISA	H4	2	4	4					<=4	0	4	0	4	0	<=0,25	0	<=0,25	0	16	0	<=0,015	0	<=1	0	1	0	<=0,03	0	<=4	0	<=8	0	<=2	0	<=0,25	0	<=0,25	0	susceptible	susceptible	0
659	24-EP00144-2	ST182	2024-07-25	summer	MCA	broiler	ISA	H4	2	4	4					<=4	0	2	0	<=2	0	<=0,25	0	<=0,25	0	<=8	0	<=0,015	0	<=1	0	<=0,5	0	<=0,03	0	<=4	0	<=8	0	<=2	0	<=0,25	0	<=0,25	0	susceptible	susceptible	0
660	24-EP00144-3	ST182	2024-07-25	summer	MCA	broiler	ISA	H4	2	4	4	A	10	ecoli_achtman_4	adk(10);fumC(11);gyrB(4);icd(8);mdh(8);purA(8);recA(2)	<=4	0	>32	1	8	0	<=0,25	0	<=0,25	0	<=8	0	<=0,015	0	<=1	0	<=0,5	0	<=0,03	0	<=4	0	16	0	>32	1	<=0,25	0	>16	1	AMP, TET, TMP	3x res	0	blaTEM-1B;dfrA1;tet(A)
661	24-EP00146-1	ST160	2024-08-08	summer	MCA	male layer	DW	H1	14	1	3					<=4	0	4	0	4	0	<=0,25	0	<=0,25	0	<=8	0	0.03	0	<=1	0	<=0,5	0	<=0,03	0	<=4	0	<=8	0	<=2	0	<=0,25	0	0.5	0	susceptible	susceptible	0
662	24-EP00146-2	ST160	2024-08-08	summer	MCA	male layer	DW	H1	14	1	3					<=4	0	4	0	4	0	<=0,25	0	<=0,25	0	<=8	0	0.03	0	<=1	0	<=0,5	0	<=0,03	0	<=4	0	<=8	0	<=2	0	<=0,25	0	1	0	susceptible	susceptible	0
663	24-EP00146-3	ST160	2024-08-08	summer	MCA	male layer	DW	H1	14	1	3					<=4	0	<=1	0	4	0	<=0,25	0	<=0,25	0	<=8	0	<=0,015	0	<=1	0	1	0	<=0,03	0	<=4	0	<=8	0	<=2	0	<=0,25	0	<=0,25	0	susceptible	susceptible	0
664	24-EP00148-1	ST183	2024-08-13	summer	MCA	dual-purpose	ÖTZ	H3	6	5	5					<=4	0	4	0	4	0	<=0,25	0	<=0,25	0	16	0	<=0,015	0	<=1	0	<=0,5	0	<=0,03	0	<=4	0	16	0	<=2	0	<=0,25	0	0.5	0	susceptible	susceptible	0
665	24-EP00148-2	ST183	2024-08-13	summer	MCA	dual-purpose	ÖTZ	H3	6	5	5					<=4	0	4	0	8	0	<=0,25	0	<=0,25	0	<=8	0	<=0,015	0	<=1	0	<=0,5	0	<=0,03	0	<=4	0	16	0	<=2	0	<=0,25	0	0.5	0	susceptible	susceptible	0
666	24-EP00148-3	ST183	2024-08-13	summer	MCA	dual-purpose	ÖTZ	H3	6	5	5					<=4	0	4	0	4	0	<=0,25	0	<=0,25	0	<=8	0	<=0,015	0	<=1	0	1	0	<=0,03	0	<=4	0	16	0	<=2	0	<=0,25	0	0.5	0	susceptible	susceptible	0
667	24-EP00150-1	ST184	2024-08-15	summer	MCA	dual-purpose	ÖTZ	H3	4	4	5					<=4	0	4	0	4	0	<=0,25	0	<=0,25	0	<=8	0	<=0,015	0	<=1	0	1	0	<=0,03	0	<=4	0	16	0	<=2	0	<=0,25	0	0.5	0	susceptible	susceptible	0
668	24-EP00150-2	ST184	2024-08-15	summer	MCA	dual-purpose	ÖTZ	H3	4	4	5					<=4	0	8	0	8	0	<=0,25	0	0.5	0	16	0	<=0,015	0	<=1	0	<=0,5	0	<=0,03	0	<=4	0	16	0	4	0	<=0,25	0	0.5	0	susceptible	susceptible	0
669	24-EP00150-3	ST184	2024-08-15	summer	MCA	dual-purpose	ÖTZ	H3	4	4	5					<=4	0	4	0	4	0	<=0,25	0	<=0,25	0	<=8	0	<=0,015	0	<=1	0	<=0,5	0	<=0,03	0	<=4	0	<=8	0	<=2	0	<=0,25	0	<=0,25	0	susceptible	susceptible	0
670	24-EP00152-1	ST185	2024-09-09	autumn	MCA	male layer	DW	H1	14	1	4	A	48	ecoli_achtman_4	adk(6);fumC(11);gyrB(4);icd(8);mdh(8);purA(8);recA(2)	<=4	0	>32	1	8	0	<=0,25	0	<=0,25	0	<=8	0	<=0,015	0	<=1	0	1	0	<=0,03	0	<=4	0	<=8	0	>32	1	<=0,25	0	0.5	0	AMP, TET	2x res	0	blaTEM-1B;tet(A)
671	24-EP00152-2	ST185	2024-09-09	autumn	MCA	male layer	DW	H1	14	1	4					<=4	0	4	0	8	0	<=0,25	0	<=0,25	0	<=8	0	<=0,015	0	<=1	0	<=0,5	0	<=0,03	0	<=4	0	16	0	<=2	0	<=0,25	0	<=0,25	0	susceptible	susceptible	0
672	24-EP00152-3	ST185	2024-09-09	autumn	MCA	male layer	DW	H1	14	1	4	A	218	ecoli_achtman_4	adk(10);fumC(11);gyrB(4);icd(12);mdh(8);purA(8);recA(2)	<=4	0	2	0	4	0	<=0,25	0	<=0,25	0	<=8	0	0.25	1	<=1	0	2	1	<=0,03	0	8	0	<=8	0	<=2	0	<=0,25	0	0.5	0	CIP	1x res	0	qnrB19
673	24-EP00154-1	ST186	2024-09-16	autumn	MCA	dual-purpose	ÖTZ	H4	8	3	5					<=4	0	4	0	4	0	<=0,25	0	<=0,25	0	<=8	0	<=0,015	0	<=1	0	<=0,5	0	<=0,03	0	<=4	0	<=8	0	<=2	0	<=0,25	0	<=0,25	0	susceptible	susceptible	0
674	24-EP00154-2	ST186	2024-09-16	autumn	MCA	dual-purpose	ÖTZ	H4	8	3	5					<=4	0	4	0	8	0	<=0,25	0	<=0,25	0	<=8	0	0.03	0	<=1	0	1	0	<=0,03	0	<=4	0	<=8	0	<=2	0	<=0,25	0	<=0,25	0	susceptible	susceptible	0
675	24-EP00154-3	ST186	2024-09-16	autumn	MCA	dual-purpose	ÖTZ	H4	8	3	5					<=4	0	2	0	4	0	<=0,25	0	<=0,25	0	<=8	0	<=0,015	0	<=1	0	1	0	<=0,03	0	<=4	0	<=8	0	<=2	0	<=0,25	0	<=0,25	0	susceptible	susceptible	0
676	24-EP00156-1	ST187	2024-09-23	autumn	MCA	dual-purpose	ÖTZ	H4	9	4	5	A	10	ecoli_achtman_4	adk(10);fumC(11);gyrB(4);icd(8);mdh(8);purA(8);recA(2)	<=4	0	>32	1	8	0	<=0,25	0	0.5	0	<=8	0	<=0,015	0	<=1	0	1	0	<=0,03	0	<=4	0	<=8	0	<=2	0	<=0,25	0	<=0,25	0	AMP	1x res	0	blaTEM-1B
677	24-EP00156-2	ST187	2024-09-23	autumn	MCA	dual-purpose	ÖTZ	H4	9	4	5					<=4	0	4	0	4	0	<=0,25	0	<=0,25	0	<=8	0	<=0,015	0	<=1	0	1	0	<=0,03	0	<=4	0	<=8	0	<=2	0	<=0,25	0	<=0,25	0	susceptible	susceptible	0
678	24-EP00156-3	ST187	2024-09-23	autumn	MCA	dual-purpose	ÖTZ	H4	9	4	5					<=4	0	2	0	4	0	<=0,25	0	<=0,25	0	<=8	0	<=0,015	0	<=1	0	1	0	<=0,03	0	<=4	0	<=8	0	<=2	0	<=0,25	0	<=0,25	0	susceptible	susceptible	0
679	24-EP00158-1	ST188	2024-10-16	autumn	MCA	male layer	DW	H1	14	1	5					<=4	0	4	0	4	0	<=0,25	0	<=0,25	0	<=8	0	<=0,015	0	<=1	0	<=0,5	0	<=0,03	0	<=4	0	<=8	0	<=2	0	<=0,25	0	<=0,25	0	susceptible	susceptible	0
680	24-EP00158-2	ST188	2024-10-16	autumn	MCA	male layer	DW	H1	14	1	5					<=4	0	4	0	8	0	<=0,25	0	<=0,25	0	<=8	0	<=0,015	0	<=1	0	1	0	<=0,03	0	<=4	0	16	0	<=2	0	<=0,25	0	0.5	0	susceptible	susceptible	0
681	24-EP00158-3	ST188	2024-10-16	autumn	MCA	male layer	DW	H1	14	1	5					<=4	0	2	0	<=2	0	<=0,25	0	<=0,25	0	<=8	0	<=0,015	0	<=1	0	1	0	<=0,03	0	<=4	0	<=8	0	<=2	0	<=0,25	0	<=0,25	0	susceptible	susceptible	0
682	24-EP00159-1	M99	2024-10-17	autumn	MCA	dual-purpose	ÖTZ	H4	9	5	1					<=4	0	4	0	8	0	<=0,25	0	<=0,25	0	<=8	0	<=0,015	0	<=1	0	1	0	<=0,03	0	<=4	0	16	0	<=2	0	<=0,25	0	0.5	0	susceptible	susceptible	0
683	24-EP00159-2	M99	2024-10-17	autumn	MCA	dual-purpose	ÖTZ	H4	9	5	1					<=4	0	4	0	8	0	<=0,25	0	0.5	0	<=8	0	<=0,015	0	<=1	0	1	0	<=0,03	0	<=4	0	<=8	0	<=2	0	<=0,25	0	<=0,25	0	susceptible	susceptible	0
684	24-EP00159-3	M99	2024-10-17	autumn	MCA	dual-purpose	ÖTZ	H4	9	5	1					<=4	0	2	0	4	0	<=0,25	0	<=0,25	0	<=8	0	<=0,015	0	<=1	0	<=0,5	0	<=0,03	0	<=4	0	16	0	<=2	0	<=0,25	0	0.5	0	susceptible	susceptible	0
685	24-EP00160-1	ST189	2024-10-30	autumn	MCA	dual-purpose	ÖTZ	H4	9	5	2					<=4	0	2	0	4	0	<=0,25	0	<=0,25	0	<=8	0	<=0,015	0	<=1	0	<=0,5	0	<=0,03	0	<=4	0	16	0	<=2	0	<=0,25	0	<=0,25	0	susceptible	susceptible	0
686	24-EP00160-2	ST189	2024-10-30	autumn	MCA	dual-purpose	ÖTZ	H4	9	5	2	B1	155	ecoli_achtman_4	adk(6);fumC(4);gyrB(14);icd(16);mdh(24);purA(8);recA(14)	<=4	0	>32	1	8	0	<=0,25	0	<=0,25	0	<=8	0	<=0,015	0	<=1	0	<=0,5	0	<=0,03	0	<=4	0	16	0	<=2	0	<=0,25	0	0.5	0	AMP	1x res	0	blaTEM-1B
687	24-EP00160-3	ST189	2024-10-30	autumn	MCA	dual-purpose	ÖTZ	H4	9	5	2					<=4	0	2	0	4	0	<=0,25	0	<=0,25	0	<=8	0	<=0,015	0	<=1	0	1	0	<=0,03	0	<=4	0	<=8	0	<=2	0	<=0,25	0	<=0,25	0	susceptible	susceptible	0
688	24-EP00162-1	ST190	2024-11-15	autumn	MCA	dual-purpose	ÖTZ	H4	9	5	3					<=4	0	4	0	8	0	<=0,25	0	<=0,25	0	<=8	0	<=0,015	0	<=1	0	1	0	<=0,03	0	<=4	0	<=8	0	<=2	0	<=0,25	0	<=0,25	0	susceptible	susceptible	0
689	24-EP00162-2	ST190	2024-11-15	autumn	MCA	dual-purpose	ÖTZ	H4	9	5	3					<=4	0	4	0	<=2	0	<=0,25	0	<=0,25	0	<=8	0	0.03	0	<=1	0	1	0	<=0,03	0	<=4	0	<=8	0	<=2	0	<=0,25	0	<=0,25	0	susceptible	susceptible	0
690	24-EP00162-3	ST190	2024-11-15	autumn	MCA	dual-purpose	ÖTZ	H4	9	5	3	B1	58	ecoli_achtman_4	adk(6);fumC(4);gyrB(4);icd(16);mdh(24);purA(8);recA(14)	<=4	0	>32	1	8	0	<=0,25	0	<=0,25	0	<=8	0	<=0,015	0	<=1	0	<=0,5	0	<=0,03	0	<=4	0	>512	1	>32	1	0.5	0	>16	1	AMP, SMX, TET, TMP	3x res	0	aph(3'')-Ib;aph(6)-Id;blaTEM-1B;dfrA5;sul2;tet(A)
691	24-EP00164-1	ST191	2024-12-11	winter	MCA	dual-purpose	ÖTZ	H4	8	4	4					<=4	0	8	0	<=2	0	<=0,25	0	0.5	0	<=8	0	0.03	0	<=1	0	<=0,5	0	<=0,03	0	<=4	0	<=8	0	<=2	0	<=0,25	0	0.5	0	susceptible	susceptible	0
692	24-EP00164-2	ST191	2024-12-11	winter	MCA	dual-purpose	ÖTZ	H4	8	4	4					<=4	0	4	0	8	0	<=0,25	0	<=0,25	0	<=8	0	<=0,015	0	<=1	0	1	0	<=0,03	0	<=4	0	<=8	0	<=2	0	<=0,25	0	0.5	0	susceptible	susceptible	0
693	24-EP00164-3	ST191	2024-12-11	winter	MCA	dual-purpose	ÖTZ	H4	8	4	4					<=4	0	4	0	4	0	<=0,25	0	<=0,25	0	<=8	0	0.03	0	<=1	0	1	0	<=0,03	0	<=4	0	16	0	<=2	0	<=0,25	0	0.5	0	susceptible	susceptible	0
694	25-EP00002-1	ST192	2025-01-22	winter	MCA	dual-purpose	ÖTZ	H4	8	4	5					<=4	0	8	0	4	0	<=0,25	0	<=0,25	0	<=8	0	0.03	0	<=1	0	1	0	<=0,03	0	<=4	0	16	0	<=2	0	<=0,25	0	0.5	0	susceptible	susceptible	0
695	25-EP00002-2	ST192	2025-01-22	winter	MCA	dual-purpose	ÖTZ	H4	8	4	5					<=4	0	8	0	8	0	<=0,25	0	0.5	0	<=8	0	<=0,015	0	<=1	0	1	0	<=0,03	0	<=4	0	16	0	<=2	0	<=0,25	0	0.5	0	susceptible	susceptible	0
696	25-EP00002-3	ST192	2025-01-22	winter	MCA	dual-purpose	ÖTZ	H4	8	4	5					<=4	0	2	0	4	0	<=0,25	0	<=0,25	0	<=8	0	<=0,015	0	<=1	0	1	0	<=0,03	0	<=4	0	16	0	<=2	0	<=0,25	0	0.5	0	susceptible	susceptible	0
697	23-EP00030-4	ST15	2023-05-15	spring	MCA+CTX	dual-purpose	ÖTZ	H3	4	1	4	B1	4035	ecoli_achtman_4	adk(6);fumC(23);gyrB(5);icd(16);mdh(9);purA(8);recA(7)	<=4	0	>32	1	4	0	>4	1	8	1	>64	1	<=0,015	0	<=1	0	>16	1	<=0,03	0	<=4	0	>512	1	4	0	<=0,25	0	>16	1	AMP, CHL, FOT, GEN, SMX, TAZ, TMP	5x res	0	aadA1;ant(2'')-Ia;blaCTX-M-15;dfrA36;floR;sul1;sul2
698	23-EP00030-5	ST15	2023-05-15	spring	MCA+CTX	dual-purpose	ÖTZ	H3	4	1	4	B1	4035	ecoli_achtman_4	adk(6);fumC(23);gyrB(5);icd(16);mdh(9);purA(8);recA(7)	<=4	0	>32	1	8	0	>4	1	>8	1	>64	1	<=0,015	0	<=1	0	16	1	<=0,03	0	<=4	0	>512	1	4	0	<=0,25	0	>16	1	AMP, CHL, FOT, GEN, SMX, TAZ, TMP	5x res	0	aadA1;ant(2'')-Ia;blaCTX-M-15;dfrA36;floR;sul1;sul2
699	23-EP00030-6	ST15	2023-05-15	spring	MCA+CTX	dual-purpose	ÖTZ	H3	4	1	4	B1	4035	ecoli_achtman_4	adk(6);fumC(23);gyrB(5);icd(16);mdh(9);purA(8);recA(7)	<=4	0	>32	1	4	0	>4	1	>8	1	>64	1	<=0,015	0	<=1	0	16	1	<=0,03	0	<=4	0	>512	1	<=2	0	<=0,25	0	>16	1	AMP, CHL, FOT, GEN, SMX, TAZ, TMP	5x res	0	aadA1;ant(2'')-Ia;blaCTX-M-15;dfrA36;floR;sul1;sul2
700	23-EP00076-4	ST37	2023-07-06	summer	MCA+CTX	dual-purpose	ÖTZ	H3	4	1	5	B1	58	ecoli_achtman_4	adk(6);fumC(4);gyrB(4);icd(16);mdh(24);purA(8);recA(14)	<=4	0	>32	1	8	0	>4	1	4	1	<=8	0	<=0,015	0	<=1	0	<=0,5	0	<=0,03	0	<=4	0	<=8	0	<=2	0	<=0,25	0	<=0,25	0	AMP, FOT, TAZ	2x res	0	blaCTX-M-1
701	23-EP00090-4	ST44	2023-07-26	summer	MCA+CTX	broiler	ISA	H2	7	1	4	D	38	ecoli_achtman_4	adk(4);fumC(26);gyrB(2);icd(25);mdh(5);purA(5);recA(19)	<=4	0	>32	1	64	1	>4	1	>8	1	<=8	0	0.25	1	<=1	0	2	0	<=0,03	0	8	0	64	0	>32	1	0.5	0	>16	1	AMP, AZI, CIP, FOT, TAZ, TET, TMP	6x res	0	blaDHA-1;dfrA7;mph(A);qnrB4;sul1;tet(A)
702	23-EP00090-5	ST44	2023-07-26	summer	MCA+CTX	broiler	ISA	H2	7	1	4	D	38	ecoli_achtman_4	adk(4);fumC(26);gyrB(2);icd(25);mdh(5);purA(5);recA(19)	<=4	0	>32	1	64	1	>4	1	>8	1	<=8	0	0.25	1	<=1	0	2	0	<=0,03	0	8	0	64	0	>32	1	0.5	0	>16	1	AMP, AZI, CIP, FOT, TAZ, TET, TMP	6x res	0	blaDHA-1;dfrA7;mph(A);qnrB4;sul1;tet(A)
703	23-EP00090-6	ST44	2023-07-26	summer	MCA+CTX	broiler	ISA	H2	7	1	4	D	38	ecoli_achtman_4	adk(4);fumC(26);gyrB(2);icd(25);mdh(5);purA(5);recA(19)	<=4	0	>32	1	64	1	>4	1	>8	1	<=8	0	0.25	1	<=1	0	1	0	<=0,03	0	8	0	64	0	>32	1	0.5	0	>16	1	AMP, AZI, CIP, FOT, TAZ, TET, TMP	6x res	0	blaDHA-1;dfrA7;mph(A);qnrB4;sul1;tet(A)
704	23-EP00091-4	ST45	2023-07-28	summer	MCA+CTX	dual-purpose	ÖTZ	H3	4	2	2	B1	4035	ecoli_achtman_4	adk(6);fumC(23);gyrB(5);icd(16);mdh(9);purA(8);recA(7)	<=4	0	>32	1	8	0	>4	1	8	1	64	1	0.03	0	<=1	0	>16	1	<=0,03	0	<=4	0	>512	1	<=2	0	<=0,25	0	>16	1	AMP, CHL, FOT, GEN, SMX, TAZ, TMP	5x res	0	aadA1;ant(2'')-Ia;blaCTX-M-15;dfrA36;floR;sul1;sul2
705	23-EP00128-4	ST63	2023-09-12	autumn	MCA+CTX	dual-purpose	ÖTZ	H3	4	2	4	E	6034	ecoli_achtman_4	adk(83);fumC(608);gyrB(512);icd(24);mdh(1);purA(1);recA(17)	<=4	0	>32	1	8	0	>4	1	2	1	<=8	0	<=0,015	0	<=1	0	1	0	<=0,03	0	<=4	0	<=8	0	<=2	0	<=0,25	0	<=0,25	0	AMP, FOT, TAZ	2x res	0	blaCTX-M-1
706	23-EP00128-5	ST63	2023-09-12	autumn	MCA+CTX	dual-purpose	ÖTZ	H3	4	2	4	E	6034	ecoli_achtman_4	adk(83);fumC(608);gyrB(512);icd(24);mdh(1);purA(1);recA(17)	<=4	0	>32	1	4	0	>4	1	4	1	<=8	0	<=0,015	0	<=1	0	1	0	<=0,03	0	<=4	0	<=8	0	<=2	0	<=0,25	0	<=0,25	0	AMP, FOT, TAZ	2x res	0	blaCTX-M-1
707	23-EP00128-6	ST63	2023-09-12	autumn	MCA+CTX	dual-purpose	ÖTZ	H3	4	2	4	E	6034	ecoli_achtman_4	adk(83);fumC(608);gyrB(512);icd(24);mdh(1);purA(1);recA(17)	<=4	0	>32	1	4	0	>4	1	2	1	<=8	0	<=0,015	0	<=1	0	1	0	<=0,03	0	<=4	0	<=8	0	<=2	0	<=0,25	0	<=0,25	0	AMP, FOT, TAZ	2x res	0	blaCTX-M-1
708	23-EP00148-4	ST72	2023-10-09	autumn	MCA+CTX	dual-purpose	ÖTZ	H3	8	1	4	A	540	ecoli_achtman_4	adk(6);fumC(7);gyrB(57);icd(1);mdh(8);purA(8);recA(2)	<=4	0	>32	1	8	0	>4	1	4	1	<=8	0	<=0,015	0	<=1	0	2	0	<=0,03	0	<=4	0	>512	1	<=2	0	<=0,25	0	0.5	0	AMP, FOT, SMX, TAZ	3x res	0	aph(3'')-Ib;aph(6)-Id;blaCTX-M-1;mph(A);sul2
709	23-EP00148-5	ST72	2023-10-09	autumn	MCA+CTX	dual-purpose	ÖTZ	H3	8	1	4	A	540	ecoli_achtman_4	adk(6);fumC(7);gyrB(57);icd(1);mdh(8);purA(8);recA(2)	<=4	0	>32	1	8	0	>4	1	2	1	<=8	0	<=0,015	0	<=1	0	<=0,5	0	<=0,03	0	<=4	0	>512	1	<=2	0	<=0,25	0	<=0,25	0	AMP, FOT, SMX, TAZ	3x res	0	aph(3'')-Ib;aph(6)-Id;blaCTX-M-1;mph(A);sul2
710	23-EP00148-6	ST72	2023-10-09	autumn	MCA+CTX	dual-purpose	ÖTZ	H3	8	1	4	A	540	ecoli_achtman_4	adk(6);fumC(7);gyrB(57);icd(1);mdh(8);purA(8);recA(2)	<=4	0	>32	1	4	0	>4	1	2	1	<=8	0	<=0,015	0	<=1	0	2	0	<=0,03	0	<=4	0	>512	1	<=2	0	<=0,25	0	<=0,25	0	AMP, FOT, SMX, TAZ	3x res	0	aph(3'')-Ib;aph(6)-Id;blaCTX-M-1;mph(A);sul2
711	23-EP00156-4	ST77	2023-10-19	autumn	MCA+CTX	male layer	LB+	H4	13	3	2	B1	1706	ecoli_achtman_4	adk(6);fumC(29);gyrB(12);icd(16);mdh(11);purA(8);recA(6)	<=4	0	>32	1	8	0	4	1	8	1	<=8	0	<=0,015	0	<=1	0	1	0	<=0,03	0	<=4	0	16	0	<=2	0	<=0,25	0	0.5	0	AMP, FOT, TAZ	2x res	0	/
712	23-EP00156-5	ST77	2023-10-19	autumn	MCA+CTX	male layer	LB+	H4	13	3	2	B1	1706	ecoli_achtman_4	adk(6);fumC(29);gyrB(12);icd(16);mdh(11);purA(8);recA(6)	<=4	0	>32	1	8	0	4	1	8	1	<=8	0	<=0,015	0	<=1	0	1	0	<=0,03	0	<=4	0	32	0	<=2	0	<=0,25	0	0.5	0	AMP, FOT, TAZ	2x res	0	/
713	23-EP00156-6	ST77	2023-10-19	autumn	MCA+CTX	male layer	LB+	H4	13	3	2	B1	1706	ecoli_achtman_4	adk(6);fumC(29);gyrB(12);icd(16);mdh(11);purA(8);recA(6)	<=4	0	>32	1	8	0	4	1	8	1	16	0	0.03	0	<=1	0	<=0,5	0	<=0,03	0	<=4	0	16	0	<=2	0	<=0,25	0	0.5	0	AMP, FOT, TAZ	2x res	0	/
714	23-EP00158-4	ST78	2023-10-19	autumn	MCA+CTX	male layer	LB+	H4	13	2	4	A	398	ecoli_achtman_4	adk(64);fumC(7);gyrB(1);icd(1);mdh(8);purA(8);recA(6)	<=4	0	>32	1	4	0	>4	1	2	1	<=8	0	0.03	0	<=1	0	<=0,5	0	<=0,03	0	<=4	0	<=8	0	<=2	0	<=0,25	0	<=0,25	0	AMP, FOT, TAZ	2x res	0	blaCTX-M-1
715	23-EP00158-5	ST78	2023-10-19	autumn	MCA+CTX	male layer	LB+	H4	13	2	4	A	398	ecoli_achtman_4	adk(64);fumC(7);gyrB(1);icd(1);mdh(8);purA(8);recA(6)	<=4	0	>32	1	4	0	>4	1	4	1	<=8	0	<=0,015	0	<=1	0	<=0,5	0	<=0,03	0	<=4	0	<=8	0	<=2	0	<=0,25	0	<=0,25	0	AMP, FOT, TAZ	2x res	0	blaCTX-M-1
716	23-EP00178-4	ST88	2023-11-07	autumn	MCA+CTX	male layer	LB+	H4	11	2	5	A	48	ecoli_achtman_4	adk(6);fumC(11);gyrB(4);icd(8);mdh(8);purA(8);recA(2)	<=4	0	>32	1	8	0	>4	1	>8	1	<=8	0	0.03	0	<=1	0	1	0	<=0,03	0	<=4	0	16	0	4	0	<=0,25	0	0.5	0	AMP, FOT, TAZ	2x res	0	blaCMY-2
717	23-EP00178-5	ST88	2023-11-07	autumn	MCA+CTX	male layer	LB+	H4	11	2	5	A	48	ecoli_achtman_4	adk(6);fumC(11);gyrB(4);icd(8);mdh(8);purA(8);recA(2)	<=4	0	>32	1	8	0	>4	1	>8	1	<=8	0	0.03	0	<=1	0	1	0	<=0,03	0	<=4	0	16	0	4	0	<=0,25	0	0.5	0	AMP, FOT, TAZ	2x res	0	blaCMY-2
718	23-EP00178-6	ST88	2023-11-07	autumn	MCA+CTX	male layer	LB+	H4	11	2	5	A	752	ecoli_achtman_4	adk(10);fumC(11);gyrB(4);icd(8);mdh(8);purA(8);recA(49)	<=4	0	>32	1	16	0	2	1	2	1	<=8	0	0.25	1	<=1	0	16	1	<=0,03	0	>64	1	>512	1	<=2	0	<=0,25	0	<=0,25	0	AMP, CIP, FOT, GEN, NAL, SMX, TAZ	5x res	0	aac(3)-IVa;aadA1;aadA17;aph(3'')-Ib;aph(4)-Ia;aph(6)-Id;blaTEM-52B;lnu(F);sul1
719	23-EP00180-4	ST89	2023-11-07	autumn	MCA+CTX	dual-purpose	ÖTZ	H3	8	1	5	D	7102	ecoli_achtman_4	adk(146);fumC(965);gyrB(300);icd(155);mdh(118);purA(538);recA(107)	<=4	0	>32	1	8	0	>4	1	8	1	<=8	0	0.03	0	<=1	0	<=0,5	0	<=0,03	0	<=4	0	32	0	4	0	<=0,25	0	0.5	0	AMP, FOT, TAZ	2x res	0	blaCTX-M-1
720	23-EP00180-5	ST89	2023-11-07	autumn	MCA+CTX	dual-purpose	ÖTZ	H3	8	1	5	D	7102	ecoli_achtman_4	adk(146);fumC(965);gyrB(300);icd(155);mdh(118);purA(538);recA(107)	<=4	0	>32	1	8	0	>4	1	2	1	<=8	0	<=0,015	0	<=1	0	2	0	<=0,03	0	<=4	0	16	0	4	0	0.5	0	0.5	0	AMP, FOT, TAZ	2x res	0	blaCTX-M-1
721	23-EP00180-6	ST89	2023-11-07	autumn	MCA+CTX	dual-purpose	ÖTZ	H3	8	1	5	D	7102	ecoli_achtman_4	adk(146);fumC(965);gyrB(300);icd(155);mdh(118);purA(538);recA(107)	<=4	0	>32	1	8	0	>4	1	2	1	<=8	0	0.03	0	<=1	0	<=0,5	0	<=0,03	0	<=4	0	16	0	4	0	<=0,25	0	0.5	0	AMP, FOT, TAZ	2x res	0	blaCTX-M-1
722	23-EP00192-4	ST95	2023-11-16	autumn	MCA+CTX	dual-purpose	ÖTZ	H3	4	2	5	B1	4035	ecoli_achtman_4	adk(6);fumC(23);gyrB(5);icd(16);mdh(9);purA(8);recA(7)	<=4	0	>32	1	4	0	>4	1	8	1	64	1	<=0,015	0	<=1	0	16	1	<=0,03	0	<=4	0	>512	1	4	0	<=0,25	0	>16	1	AMP, CHL, FOT, GEN, SMX, TAZ, TMP	5x res	0	aadA1;ant(2'')-Ia;blaCTX-M-15;dfrA36;floR;sul1;sul2
723	23-EP00192-5	ST95	2023-11-16	autumn	MCA+CTX	dual-purpose	ÖTZ	H3	4	2	5	B1	58	ecoli_achtman_4	adk(6);fumC(4);gyrB(4);icd(16);mdh(24);purA(8);recA(14)	<=4	0	>32	1	8	0	>4	1	2	1	<=8	0	<=0,015	0	<=1	0	<=0,5	0	<=0,03	0	<=4	0	16	0	8	0	<=0,25	0	<=0,25	0	AMP, FOT, TAZ	2x res	0	blaCTX-M-1
724	24-EP00054-4	ST135	2024-03-13	spring	MCA+CTX	dual-purpose	ÖTZ	H4	9	1	5	B2	141	ecoli_achtman_4	adk(13);fumC(52);gyrB(10);icd(14);mdh(17);purA(25);recA(17)	<=4	0	>32	1	<=2	0	>4	1	2	1	<=8	0	0.03	0	<=1	0	<=0,5	0	<=0,03	0	<=4	0	64	0	<=2	0	<=0,25	0	0.5	0	AMP, FOT, TAZ	2x res	0	blaCTX-M-55
725	24-EP00054-5	ST135	2024-03-13	spring	MCA+CTX	dual-purpose	ÖTZ	H4	9	1	5	B2	141	ecoli_achtman_4	adk(13);fumC(52);gyrB(10);icd(14);mdh(17);purA(25);recA(17)	<=4	0	>32	1	<=2	0	>4	1	2	1	<=8	0	0.03	0	<=1	0	<=0,5	0	<=0,03	0	<=4	0	64	0	<=2	0	<=0,25	0	0.5	0	AMP, FOT, TAZ	2x res	0	blaCTX-M-55
726	24-EP00054-6	ST135	2024-03-13	spring	MCA+CTX	dual-purpose	ÖTZ	H4	9	1	5	B2	141	ecoli_achtman_4	adk(13);fumC(52);gyrB(10);icd(14);mdh(17);purA(25);recA(17)	<=4	0	>32	1	<=2	0	>4	1	4	1	<=8	0	0.03	0	<=1	0	<=0,5	0	<=0,03	0	<=4	0	64	0	<=2	0	<=0,25	0	0.5	0	AMP, FOT, TAZ	2x res	0	blaCTX-M-55
727	24-EP00078-4	ST147	2024-04-16	spring	MCA+CTX	male layer	LB+	H4	11	4	3	B1	2179	ecoli_achtman_4	adk(9);fumC(65);gyrB(5);icd(18);mdh(11);purA(8);recA(6)	<=4	0	>32	1	64	1	>4	1	1	1	>64	1	>8	1	<=1	0	>16	1	<=0,03	0	>64	1	>512	1	>32	1	<=0,25	0	>16	1	AMP, AZI, CHL, CIP, FOT, GEN, NAL, SMX, TAZ, TET, TMP	8x res	0	aac(3)-IId;aac(6')-Ib-cr5;aadA5;aph(3'')-Ib;aph(6)-Id;arr-3;blaCTX-M-65;blaOXA-1;blaTEM-1B;catB3;dfrA17;floR;mph(A);qnrS2;sul1;sul2;tet(A)
728	24-EP00122-4	ST170	2024-06-25	summer	MCA+CTX	male layer	LB+	H4	12	4	4	A	10	ecoli_achtman_4	adk(10);fumC(11);gyrB(4);icd(8);mdh(8);purA(8);recA(2)	<=4	0	>32	1	8	0	>4	1	>8	1	64	1	0.25	1	<=1	0	1	0	<=0,03	0	8	0	>512	1	<=2	0	<=0,25	0	<=0,25	0	AMP, CHL, CIP, FOT, SMX, TAZ	5x res	0	aadA1;aadA2b;blaSHV-12;blaTEM-135;cmlA1;lnu(F);qnrS1;sul3
729	24-EP00122-5	ST170	2024-06-25	summer	MCA+CTX	male layer	LB+	H4	12	4	4	A	10	ecoli_achtman_4	adk(10);fumC(11);gyrB(4);icd(8);mdh(8);purA(8);recA(2)	<=4	0	>32	1	4	0	>4	1	>8	1	64	1	0.25	1	<=1	0	1	0	<=0,03	0	8	0	>512	1	<=2	0	<=0,25	0	<=0,25	0	AMP, CHL, CIP, FOT, SMX, TAZ	5x res	0	aadA1;aadA2b;blaSHV-12;blaTEM-135;cmlA1;lnu(F);qnrS1;sul3
730	24-EP00128-4	ST173	2024-07-09	summer	MCA+CTX	broiler	ISA	H4	2	4	3	B1	2179	ecoli_achtman_4	adk(9);fumC(65);gyrB(5);icd(18);mdh(11);purA(8);recA(6)	<=4	0	>32	1	8	0	>4	1	2	1	>64	1	1	1	<=1	0	1	0	<=0,03	0	>64	1	16	0	<=2	0	<=0,25	0	0.5	0	AMP, CHL, CIP, FOT, NAL, TAZ	4x res	0	blaCTX-M-65;blaTEM-1B;floR
731	24-EP00128-5	ST173	2024-07-09	summer	MCA+CTX	broiler	ISA	H4	2	4	3	B1	2179	ecoli_achtman_4	adk(9);fumC(65);gyrB(5);icd(18);mdh(11);purA(8);recA(6)	<=4	0	>32	1	8	0	>4	1	2	1	>64	1	1	1	<=1	0	1	0	<=0,03	0	>64	1	32	0	<=2	0	<=0,25	0	0.5	0	AMP, CHL, CIP, FOT, NAL, TAZ	4x res	0	blaCTX-M-65;blaTEM-1B;floR
732	24-EP00128-6	ST173	2024-07-09	summer	MCA+CTX	broiler	ISA	H4	2	4	3	B1	2179	ecoli_achtman_4	adk(9);fumC(65);gyrB(5);icd(18);mdh(11);purA(8);recA(6)	<=4	0	>32	1	8	0	>4	1	4	1	>64	1	1	1	<=1	0	1	0	<=0,03	0	>64	1	16	0	<=2	0	<=0,25	0	0.5	0	AMP, CHL, CIP, FOT, NAL, TAZ	4x res	0	blaCTX-M-65;blaTEM-1B;floR
733	24-EP00132-4	ST175	2024-07-10	summer	MCA+CTX	male layer	LB+	H4	12	4	5	A	10	ecoli_achtman_4	adk(10);fumC(11);gyrB(4);icd(8);mdh(8);purA(8);recA(2)	<=4	0	>32	1	8	0	>4	1	>8	1	64	1	0.5	1	<=1	0	<=0,5	0	<=0,03	0	8	0	>512	1	<=2	0	<=0,25	0	<=0,25	0	AMP, CHL, CIP, FOT, SMX, TAZ	5x res	0	aadA1;aadA2b;blaSHV-12;blaTEM-135;cmlA1;lnu(F);qnrS1;sul3
734	24-EP00132-5	ST175	2024-07-10	summer	MCA+CTX	male layer	LB+	H4	12	4	5	A	10	ecoli_achtman_4	adk(10);fumC(11);gyrB(4);icd(8);mdh(8);purA(8);recA(2)	<=4	0	>32	1	8	0	>4	1	>8	1	64	1	0.25	1	<=1	0	1	0	<=0,03	0	8	0	>512	1	<=2	0	<=0,25	0	<=0,25	0	AMP, CHL, CIP, FOT, SMX, TAZ	5x res	0	aadA1;aadA2b;blaSHV-12;blaTEM-135;cmlA1;lnu(F);qnrS1;sul3
735	24-EP00132-6	ST175	2024-07-10	summer	MCA+CTX	male layer	LB+	H4	12	4	5	A	10	ecoli_achtman_4	adk(10);fumC(11);gyrB(4);icd(8);mdh(8);purA(8);recA(2)	<=4	0	>32	1	8	0	>4	1	>8	1	64	1	0.5	1	<=1	0	1	0	<=0,03	0	8	0	>512	1	<=2	0	<=0,25	0	<=0,25	0	AMP, CHL, CIP, FOT, SMX, TAZ	5x res	0	aadA1;aadA2b;blaSHV-12;blaTEM-135;cmlA1;lnu(F);qnrS1;sul3
736	24-EP00133-4	M97	2024-07-11	summer	MCA+CTX	male layer	DW	H1	14	1	1	D	5451	ecoli_achtman_4	adk(35);fumC(3);gyrB(234);icd(342);mdh(5);purA(5);recA(302)	<=4	0	>32	1	8	0	>4	1	>8	1	16	0	4	1	<=1	0	1	0	<=0,03	0	>64	1	>512	1	<=2	0	<=0,25	0	>16	1	AMP, CIP, FOT, NAL, SMX, TAZ, TMP	4x res	0	aadA22;aph(3'')-Ib;aph(6)-Id;blaSHV-12;dfrA1;lnu(F);qnrS1;sul1;sul2
737	24-EP00133-5	M97	2024-07-11	summer	MCA+CTX	male layer	DW	H1	14	1	1	D	5451	ecoli_achtman_4	adk(35);fumC(3);gyrB(234);icd(342);mdh(5);purA(5);recA(302)	<=4	0	>32	1	4	0	>4	1	>8	1	<=8	0	2	1	<=1	0	1	0	0.06	0	>64	1	>512	1	<=2	0	<=0,25	0	>16	1	AMP, CIP, FOT, NAL, SMX, TAZ, TMP	4x res	0	aadA1;aph(3'')-Ib;aph(6)-Id;blaSHV-12;dfrA1;lnu(F);qnrS1;sul1;sul2
738	24-EP00136-4	ST179	2024-07-15	summer	MCA+CTX	dual-purpose	ÖTZ	H3	4	4	4	D	362	ecoli_achtman_4	adk(62);fumC(100);gyrB(17);icd(31);mdh(5);purA(5);recA(4)	8	0	>32	1	<=2	0	>4	1	1	1	>64	1	0.25	1	<=1	0	4	1	<=0,03	0	>64	1	>512	1	32	1	<=0,25	0	<=0,25	0	AMP, CHL, CIP, FOT, GEN, NAL, SMX, TAZ, TET	7x res	0	aph(3'')-Ib;aph(3')-Ia;aph(6)-Id;blaCTX-M-14;blaTEM-1B;catA1;floR;sul2;tet(Y)
739	24-EP00136-5	ST179	2024-07-15	summer	MCA+CTX	dual-purpose	ÖTZ	H3	4	4	4	D	362	ecoli_achtman_4	adk(62);fumC(100);gyrB(17);icd(31);mdh(5);purA(5);recA(4)	<=4	0	>32	1	4	0	>4	1	1	1	>64	1	0.25	1	<=1	0	1	0	<=0,03	0	>64	1	>512	1	>32	1	<=0,25	0	<=0,25	0	AMP, CHL, CIP, FOT, NAL, SMX, TAZ, TET	6x res	0	aph(3'')-Ib;aph(3')-Ia;aph(6)-Id;blaCTX-M-14;blaTEM-1B;catA1;floR;sul2;tet(Y)
740	24-EP00136-6	ST179	2024-07-15	summer	MCA+CTX	dual-purpose	ÖTZ	H3	4	4	4	D	362	ecoli_achtman_4	adk(62);fumC(100);gyrB(17);icd(31);mdh(5);purA(5);recA(4)	<=4	0	>32	1	4	0	>4	1	1	1	>64	1	0.25	1	2	0	1	0	<=0,03	0	>64	1	>512	1	32	1	<=0,25	0	<=0,25	0	AMP, CHL, CIP, FOT, NAL, SMX, TAZ, TET	6x res	0	aph(3'')-Ib;aph(3')-Ia;aph(6)-Id;blaCTX-M-14;blaTEM-1B;catA1;floR;sul2;tet(Y)
741	24-EP00140-4	ST181	2024-07-17	summer	MCA+CTX	male layer	DW	H1	14	1	2	D	38	ecoli_achtman_4	adk(4);fumC(26);gyrB(2);icd(25);mdh(5);purA(5);recA(19)	<=4	0	>32	1	4	0	>4	1	8	1	<=8	0	0.25	1	<=1	0	1	0	<=0,03	0	<=4	0	16	0	<=2	0	<=0,25	0	<=0,25	0	AMP, CIP, FOT, TAZ	3x res	0	blaCTX-M-15;qnrS1
742	24-EP00140-5	ST181	2024-07-17	summer	MCA+CTX	male layer	DW	H1	14	1	2	D	5451	ecoli_achtman_4	adk(35);fumC(3);gyrB(234);icd(342);mdh(5);purA(5);recA(302)	<=4	0	>32	1	4	0	>4	1	>8	1	<=8	0	4	1	<=1	0	1	0	<=0,03	0	>64	1	>512	1	<=2	0	<=0,25	0	>16	1	AMP, CIP, FOT, NAL, SMX, TAZ, TMP	4x res	0	aadA1;aph(3'')-Ib;aph(6)-Id;blaSHV-12;dfrA1;lnu(F);qnrS1;sul1;sul2
743	24-EP00140-6	ST181	2024-07-17	summer	MCA+CTX	male layer	DW	H1	14	1	2	D	38	ecoli_achtman_4	adk(4);fumC(26);gyrB(2);icd(25);mdh(5);purA(5);recA(19)	<=4	0	>32	1	4	0	>4	1	8	1	<=8	0	0.25	1	<=1	0	1	0	<=0,03	0	<=4	0	32	0	4	0	<=0,25	0	<=0,25	0	AMP, CIP, FOT, TAZ	3x res	0	blaCTX-M-15;qnrS1
744	24-EP00142-4	ST178	2024-07-19	summer	MCA+CTX	dual-purpose	ÖTZ	H4	8	3	4	B1	154	ecoli_achtman_4	adk(6);fumC(6);gyrB(5);icd(10);mdh(9);purA(8);recA(6)	<=4	0	>32	1	4	0	>4	1	2	1	<=8	0	<=0,015	0	<=1	0	1	0	<=0,03	0	<=4	0	<=8	0	<=2	0	<=0,25	0	<=0,25	0	AMP, FOT, TAZ	2x res	0	blaCTX-M-1
745	24-EP00144-4	ST182	2024-07-25	summer	MCA+CTX	broiler	ISA	H4	2	4	4	B1	2179	ecoli_achtman_4	adk(9);fumC(65);gyrB(5);icd(18);mdh(11);purA(8);recA(6)	<=4	0	>32	1	8	0	>4	1	2	1	>64	1	1	1	<=1	0	1	0	<=0,03	0	>64	1	32	0	<=2	0	<=0,25	0	0.5	0	AMP, CHL, CIP, FOT, NAL, TAZ	4x res	0	blaCTX-M-65;blaTEM-1B;floR
746	24-EP00144-5	ST182	2024-07-25	summer	MCA+CTX	broiler	ISA	H4	2	4	4	B1	2179	ecoli_achtman_4	adk(9);fumC(65);gyrB(5);icd(18);mdh(11);purA(8);recA(6)	<=4	0	>32	1	8	0	>4	1	2	1	>64	1	1	1	<=1	0	1	0	<=0,03	0	>64	1	16	0	<=2	0	<=0,25	0	<=0,25	0	AMP, CHL, CIP, FOT, NAL, TAZ	4x res	0	blaCTX-M-65;blaTEM-1B;floR
747	24-EP00144-6	ST182	2024-07-25	summer	MCA+CTX	broiler	ISA	H4	2	4	4	B1	2179	ecoli_achtman_4	adk(9);fumC(65);gyrB(5);icd(18);mdh(11);purA(8);recA(6)	<=4	0	>32	1	8	0	>4	1	2	1	>64	1	1	1	<=1	0	<=0,5	0	<=0,03	0	>64	1	32	0	<=2	0	<=0,25	0	0.5	0	AMP, CHL, CIP, FOT, NAL, TAZ	4x res	0	blaCTX-M-65;blaTEM-1B;floR
[truncated: 6 more columns]
